# Supplementary material for: Dietary flavonoids may improve insulin resistance: NHANES, network pharmacological analyses and in vitro experiments
Source: PLoS One. 2025 Dec 5;20(12):e0338100. doi: 10.1371/journal.pone.0338100 (PMC12680246; doi:10.1371/journal.pone.0338100)
Supplement: S1 Table — Very low: [0,0.15]mg/d, Low: (0.15,2.36]mg/d, Moderate: (2.36,13.6]mg/d, High: > 13.6mg/d Adjusted by age, sex, race, education, PIR, smoking status, drinking status, caloric intake, physical activity, coronary heart disease, and hypertension. (XLSX) [file pone.0338100.s005.xlsx]

## Sheet: Table 1
Variable	Total (n=3564)	Total flavonoid intake, mg/100 g foods/day				P-value
		Q1(n=891)	Q2(n=891)	Q3(n=891)	Q4(n=891)
Age/years, n (%)						< 0.001
20-39	1233(38.52)	370(49.07)	324(39.36)	280(33.74)	259(33.16)
40-59	1275(39.59)	278(32.74)	309(39.33)	340(40.89)	348(44.43)
≥60	1056(21.89)	233(18.20)	256(21.31)	275(25.37)	292(22.41)
Sex, n (%)						0.96
Female	1740(48.48)	429(48.92)	429(49.18)	440(47.37)	442(48.48)
Male	1824(51.52)	452(51.08)	460(50.82)	455(52.63)	457(51.52)
Race, n (%)						< 0.0001
Mexican American	545( 7.24)	148(8.51)	156(8.50)	167(8.92)	74(3.59)
Non-Hispanic Black	623( 9.37)	174(10.88)	174(11.02)	144( 8.87)	131( 7.10)
Non-Hispanic White	1777(72.73)	445(72.94)	406(70.20)	401(68.60)	525(78.43)
Other Hispanic	336( 4.23)	73(3.67)	99(5.07)	100(5.39)	64(2.94)
Other Race	283( 6.44)	41(4.00)	54(5.22)	83(8.22)	105(7.95)
PIR, n (%)						< 0.001
<1.5	1130(20.72)	358(28.15)	300(22.73)	247(16.87)	225(16.14)
1.5-3.5	1161(30.81)	295(32.97)	291(30.12)	285(28.31)	290(31.80)
>3.5	1273(48.48)	228(38.88)	298(47.15)	363(54.83)	384(52.06)
Education, n (%)						< 0.0001
Less than high school	701(12.00)	231(16.34)	179(12.04)	168(10.49)	123( 9.63)
High school or equivalent	811(23.25)	241(29.39)	206(23.28)	176(18.55)	188(22.23)
Some college or AA degree	1102(30.85)	273(32.39)	279(32.04)	273(31.23)	277(28.18)
College graduate or above	950(33.90)	136(21.88)	225(32.64)	278(39.73)	311(39.95)
BMI, n (%)						0.003
<30	2268(65.40)	508(58.24)	570(67.59)	589(67.74)	601(67.47)
≥30	1296(34.60)	373(41.76)	319(32.41)	306(32.26)	298(32.53)
Drinking status, n (%)						< 0.001
Former	434( 9.24)	134(11.47)	103( 8.38)	97( 8.14)	100( 9.10)
Heavy	770(21.88)	238(27.67)	218(26.40)	159(17.92)	155(16.63)
Mild	1391(42.98)	283(34.73)	328(41.17)	377(47.06)	403(47.87)
Moderate	599(17.86)	147(19.02)	144(15.82)	156(18.29)	152(18.27)
Never	370( 8.04)	79(7.12)	96(8.23)	106(8.60)	89(8.13)
Smoking status, n (%)						< 0.0001
Now	675(17.36)	249(26.76)	164(16.44)	117(11.89)	145(15.09)
Former	913(26.42)	214(24.51)	228(26.23)	223(27.05)	248(27.63)
Never	1976(56.22)	418(48.73)	497(57.32)	555(61.07)	506(57.28)
Physical activity, n (%)						0.59
High	2919(83.08)	720(82.84)	724(81.76)	747(85.08)	728(82.63)
Low	645(16.92)	161(17.16)	165(18.24)	148(14.92)	171(17.37)
Coronary heart disease, n (%)						0.68
No	3428(96.90)	848(97.52)	853(97.10)	868(96.50)	859(96.57)
Yes	136( 3.10)	33(2.48)	36(2.90)	27(3.50)	40(3.43)
Hypertension, n (%)						0.84
No	2192(66.47)	539(64.98)	539(66.36)	544(66.28)	570(67.98)
Yes	1372(33.53)	342(35.02)	350(33.64)	351(33.72)	329(32.02)
Diabetes, n (%)						0.81
No	3165(91.76)	781(92.46)	783(90.96)	797(91.48)	804(92.13)
Yes	399( 8.24)	100(7.54)	106(9.04)	98(8.52)	95(7.87)
Total calories (kcal/d)	2161.24±15.35	1922.83±36.10	2178.99±35.50	2275.48±39.30	2245.33±37.23	< 0.0001
High density lipoprotein (mg/dL)	54.36±0.46	51.97±0.72	55.12±0.80	55.37±0.80	54.83±0.70	0.002
Serum triglycerides (mg/dL)	124.68±2.25	126.11±3.46	128.47±4.23	120.31±3.58	124.08±4.29	0.37
Fasting glucose (mg/dL)	105.50±0.70	104.93±1.15	105.36±1.09	107.23±1.74	104.55±0.98	0.52
METS.IR	42.23±0.30	44.14±0.61	41.72±0.52	41.48±0.51	41.74±0.61	0.005
Total Isoflavones (mg)	2.39±0.23	0.33±0.05	1.83±0.40	5.06±0.77	2.25±0.44	< 0.0001
Total Anthocyanidins (mg)	14.54±0.80	1.34±0.14	7.58±0.53	26.97±1.86	20.64±1.54	< 0.0001
Total Flavan-3-ols (mg)	175.66±8.92	4.22± 0.18	12.82± 0.43	56.92± 2.48	567.17±21.81	< 0.0001
Total Flavanones (mg)	12.09±0.55	0.82±0.09	8.97±0.59	23.18±1.30	14.43±0.94	< 0.0001
Total Flavones (mg)	1.01±0.06	0.45±0.03	0.86±0.05	1.08±0.05	1.53±0.16	< 0.0001
Total Flavonols (mg)	19.21±0.48	7.24±0.25	13.38±0.46	17.59±0.39	35.81±1.03	< 0.0001
Total Sum of all 29 flavonoids (mg)	224.91±9.50	14.40± 0.35	45.45± 0.62	130.80± 1.98	641.84±22.53	< 0.0001

## Sheet: Table 2
Exposure	Q1	Q2		Q3		Q4		P for trend
		β (95% CI)	P-value	β (95% CI)	P-value	β (95% CI)	P-value
Total Sum of all 29 flavonoids (mg)
Crude model	Reference	-2.42(-4.02,-0.82)	0.004	-2.66(-4.23,-1.09)	0.001	-2.39(-4.07,-0.72)	0.01	0.01
Model 1	Reference	-2.62(-4.30,-0.93)	0.003	-2.96(-4.48,-1.43)	<0.001	-2.36(-4.03,-0.70)	0.01	0.01
Model 2	Reference	-2.27(-4.06,-0.49)	0.01	-2.12(-3.63,-0.62)	0.01	-1.56(-3.22, 0.10)	0.06	0.1
Total Isoflavones (mg)
Crude model	Reference	-0.13(-1.59, 1.32)	0.85	0.18(-1.01, 1.37)	0.76	-1.68(-3.18,-0.18)	0.03	0.03
Model 1	Reference	-0.11(-1.59, 1.38)	0.89	-0.02(-1.13, 1.10)	0.98	-1.6(-3.15,-0.04)	0.04	0.04
Model 2	Reference	0.05(-1.28, 1.39)	0.93	0.23(-0.91, 1.37)	0.68	-0.83(-2.06, 0.40)	0.18	0.22
Total Anthocyanidins (mg)
Crude model	Reference	-1.76(-3.23,-0.29)	0.02	-3.1(-4.51,-1.70)	<0.0001	-4.84(-6.26,-3.42)	<0.0001	<0.0001
Model 1	Reference	-2.03(-3.53,-0.53)	0.01	-3.15(-4.66,-1.64)	<0.001	-4.85(-6.30,-3.40)	<0.0001	<0.0001
Model 2	Reference	-1.88(-3.28,-0.48)	0.01	-2.75(-4.11,-1.39)	<0.001	-3.71(-5.20,-2.22)	<0.0001	<0.0001
Total Flavan-3-ols (mg)
Crude model	Reference	-2.53(-3.79,-1.27)	<0.001	-2.67(-4.14,-1.19)	<0.001	-2.16(-3.60,-0.72)	0.004	0.01
Model 1	Reference	-2.74(-3.93,-1.56)	<0.0001	-2.72(-4.10,-1.33)	<0.001	-2.06(-3.46,-0.66)	0.01	0.01
Model 2	Reference	-2.28(-3.33,-1.23)	<0.001	-1.75(-2.90,-0.60)	0.005	-1.29(-2.59, 0.01)	0.05	0.15
Total Flavanones (mg)
Crude model	Reference	-2.58(-4.11,-1.05)	0.001	-4.34(-6.00,-2.67)	<0.0001	-3.25(-4.87,-1.64)	<0.001	<0.0001
Model 1	Reference	-2.39(-3.96,-0.81)	0.004	-4.14(-5.86,-2.42)	<0.0001	-3.67(-5.31,-2.03)	<0.0001	<0.0001
Model 2	Reference	-1.99(-3.58,-0.40)	0.02	-2.84(-4.46,-1.22)	0.002	-2.64(-4.30,-0.98)	0.003	0.003
Total Flavones (mg)
Crude model	Reference	-0.9(-2.46, 0.65)	0.25	-1.65(-3.03,-0.27)	0.02	-2.29(-3.72,-0.85)	0.003	0.001
Model 1	Reference	-1.06(-2.60, 0.48)	0.17	-1.59(-2.98,-0.21)	0.03	-2.39(-3.88,-0.91)	0.002	0.001
Model 2	Reference	-0.44(-1.74, 0.85)	0.49	-0.6(-2.19, 0.99)	0.44	-1.21(-2.45, 0.03)	0.06	0.1
Total Flavonols (mg)
Crude model	Reference	0.06(-1.50,1.62)	0.94	-1.33(-2.97,0.30)	0.11	-0.8(-2.54,0.93)	0.36	0.18
Model 1	Reference	-0.14(-1.72, 1.43)	0.85	-1.52(-3.06, 0.02)	0.05	-1.21(-2.84, 0.42)	0.14	0.06
Model 2	Reference	0.06(-1.58, 1.70)	0.94	-0.85(-2.49, 0.79)	0.29	-0.8(-2.51, 0.91)	0.34	0.21

## Sheet: Table 3
Character	Q1	Q2		Q3		Q4		P for interaction
		β (95% CI)	P-value	β (95% CI)	P-value	β (95% CI)	P-value
Age								0.466
20-39	ref	-1.821( -4.371, 0.728)	0.153	-2.368( -5.041, 0.306)	0.08	-2.121( -5.342, 1.101)	0.186
40-59	ref	-2.158(-4.986, 0.670)	0.128	-2.125(-4.519, 0.269)	0.079	-0.241(-2.683, 2.202)	0.84
≥60	ref	-2.223(-4.812, 0.365)	0.089	-1.663(-4.711, 1.385)	0.271	-2.522(-5.476, 0.432)	0.091
Sex								0.12
Female	ref	-2.689(-5.053,-0.325)	0.028	-1.737(-4.250, 0.776)	0.166	-2.255(-4.649, 0.139)	0.064
Male	ref	-1.392(-3.313, 0.530)	0.147	-2.106(-3.801,-0.411)	0.017	-0.649(-2.633, 1.336)	0.505
Race								0.334
Mexican American	ref	-0.8(-5.644, 4.045)	0.721	0.628(-3.967, 5.222)	0.767	-3.448(-9.731, 2.834)	0.249
Non-Hispanic White	ref	-2.694(-5.005,-0.382)	0.024	-2.566(-4.257,-0.876)	0.005	-1.882(-3.809, 0.046)	0.055
Non-Hispanic Black	ref	-2.494( -6.262, 1.274)	0.171	-3.049( -7.812, 1.713)	0.184	2.437( -2.379, 7.253)	0.286
Other Hispanic	ref	0.025(-4.070, 4.120)	0.99	1.264(-2.512, 5.041)	0.48	-1.966(-7.166, 3.234)	0.426
Other Race	ref	-3.815(-10.996, 3.365)	0.214	-5.106(-14.419, 4.208)	0.203	-3.645(-12.629, 5.339)	0.323
PIR								0.337
<1.5	ref	-3.191(-5.817,-0.565)	0.019	-3.919(-6.494,-1.345)	0.004	-0.206(-3.361, 2.950)	0.894
1.5-3.5	ref	-1.917(-4.870, 1.035)	0.192	-0.805(-3.474, 1.863)	0.539	-0.667(-3.468, 2.135)	0.627
>3.5	ref	-1.57( -3.857, 0.716)	0.168	-2.376( -5.024, 0.271)	0.076	-2.374( -4.875, 0.127)	0.062
Education								0.087
Less than high school	ref	-2.319(-5.347, 0.708)	0.126	-0.369(-2.587, 1.849)	0.733	0.719(-2.720, 4.159)	0.668
High school or equivalent	ref	-0.763( -4.360, 2.835)	0.665	-2.206( -5.306, 0.894)	0.155	-0.284( -3.277, 2.709)	0.846
Some college or AA degree	ref	-2.681(-4.601,-0.760)	0.008	-2.214(-4.356,-0.072)	0.043	-0.637(-2.989, 1.715)	0.581
College graduate or above	ref	-3.173( -6.181,-0.164)	0.04	-3.505( -6.886,-0.124)	0.043	-4.343( -7.150,-1.536)	0.004
Coronary heart disease								0.598
No	ref	-2.158(-4.004,-0.313)	0.024	-2.075(-3.640,-0.509)	0.012	-1.549(-3.217, 0.118)	0.067
Yes	ref	-6.241(-10.283,-2.199)	0.004	-6.456(-11.564,-1.349)	0.015	-3.269( -8.130, 1.592)	0.178
Hypertension								0.58
No	ref	-2.227(-4.097,-0.358)	0.022	-2.44(-4.344,-0.536)	0.014	-1.841(-3.696, 0.015)	0.052
Yes	ref	-1.843(-4.816, 1.130)	0.211	-1.352(-3.571, 0.868)	0.219	-0.649(-3.104, 1.807)	0.589
Diabetes								0.393
No	ref	-2.214(-3.890,-0.539)	0.012	-2.151(-3.646,-0.655)	0.007	-1.789(-3.518,-0.061)	0.043
Yes	ref	-3.679( -9.157, 1.800)	0.175	-3.101( -8.437, 2.236)	0.237	-0.518( -6.690, 5.654)	0.861
BMI								0.722
<30	ref	-0.447(-1.463, 0.568)	0.37	-0.67(-1.510, 0.169)	0.112	-0.102(-1.227, 1.024)	0.853
≥30	ref	-0.859(-3.078, 1.359)	0.429	-0.392(-2.298, 1.514)	0.673	-0.751(-2.682, 1.180)	0.428
Drinking status								0.277
Former	ref	-2.226(-5.767, 1.315)	0.192	-2.095(-5.034, 0.844)	0.143	0.722(-3.209, 4.653)	0.691
Heavy	ref	-3.93(-7.434,-0.425)	0.029	-3.751(-6.786,-0.716)	0.017	-0.564(-3.431, 2.304)	0.689
Mild	ref	-0.833(-3.775, 2.109)	0.565	-1.948(-4.561, 0.666)	0.137	-1.978(-4.526, 0.570)	0.122
Moderate	ref	-2.52(-5.823, 0.784)	0.129	-0.365(-4.695, 3.965)	0.863	-1.519(-5.225, 2.188)	0.406
Never	ref	-5.336(-10.616,-0.055)	0.048	-5.026( -9.144,-0.907)	0.019	-4.168( -8.539, 0.203)	0.061
Smoking status								0.191
Never	ref	-2.151(-4.066,-0.236)	0.029	-2.693(-4.771,-0.615)	0.013	-2.401(-4.375,-0.426)	0.019
Former	ref	-2.365( -5.544, 0.814)	0.137	-1.364( -4.081, 1.354)	0.309	-1.841( -4.702, 1.021)	0.196
Now	ref	-2.347( -6.044, 1.349)	0.201	-1.497( -4.822, 1.828)	0.36	1.978( -0.936, 4.891)	0.173
Physical activity								0.822
High	ref	-2.403(-4.337,-0.470)	0.017	-2.052(-3.723,-0.382)	0.018	-1.685(-3.678, 0.309)	0.094
Low	ref	-0.957(-4.426, 2.513)	0.572	-1.788(-5.626, 2.051)	0.344	-0.614(-3.791, 2.564)	0.692

## Sheet: Table S1
Character	Q1	Q2		Q3		Q4		P for interaction
		β (95% CI)	P-value	β (95% CI)	P-value	β (95% CI)	P-value
Age								0.455
20-39	ref	-3.378( -5.701,-1.055)	0.006	-3.951( -6.517,-1.385)	0.004	-5.31( -7.558,-3.062)	<0.0001
40-59	ref	-0.817(-2.998, 1.364)	0.446	-1.802(-4.241, 0.637)	0.14	-2.415(-4.322,-0.508)	0.015
≥60	ref	-0.76(-3.827, 2.307)	0.613	-2.201(-6.252, 1.851)	0.273	-3.47(-6.946, 0.007)	0.05
Sex								0.003
Female	ref	-3.19(-5.670,-0.710)	0.014	-3.339(-5.824,-0.853)	0.011	-5.323(-7.306,-3.340)	<0.0001
Male	ref	-0.773(-2.302, 0.756)	0.306	-2.162(-3.678,-0.647)	0.007	-2.037(-4.002,-0.072)	0.043
Race								0.099
Mexican American	ref	1.233(-3.248, 5.714)	0.553	-0.938(-5.603, 3.728)	0.664	1.329(-3.446, 6.104)	0.549
Non-Hispanic White	ref	-2.129(-4.029,-0.230)	0.03	-2.999(-4.682,-1.316)	0.001	-4.481(-6.384,-2.578)	<0.0001
Non-Hispanic Black	ref	-1.696( -4.174, 0.783)	0.158	-2.108( -5.944, 1.728)	0.249	0.044( -3.049, 3.138)	0.975
Other Hispanic	ref	-2.492(-7.633, 2.650)	0.312	-1.527(-5.776, 2.722)	0.449	-4.773(-8.073,-1.472)	0.008
Other Race	ref	-2.86( -9.030, 3.311)	0.268	-4.445(-10.173, 1.284)	0.098	-5.503(-11.631, 0.624)	0.067
PIR								0.874
<1.5	ref	-1.832(-4.712, 1.048)	0.201	-3.026(-5.356,-0.696)	0.013	-4.364(-6.795,-1.932)	0.001
1.5-3.5	ref	-3.041(-5.417,-0.664)	0.014	-3.259(-5.769,-0.749)	0.013	-4.609(-6.994,-2.224)	<0.001
>3.5	ref	-0.987( -3.608, 1.634)	0.443	-2.192( -4.718, 0.334)	0.086	-3.05( -5.872,-0.227)	0.035
Education								0.121
Less than high school	ref	-2.63(-5.142,-0.118)	0.041	-0.266(-3.532, 3.000)	0.867	-3.087(-6.081,-0.092)	0.044
High school or equivalent	ref	-3.768( -6.324,-1.211)	0.006	-2.698( -6.036, 0.640)	0.108	-2.911( -5.426,-0.396)	0.025
Some college or AA degree	ref	-0.32(-2.500, 1.860)	0.765	-1.971(-4.385, 0.443)	0.105	-2.551(-4.762,-0.339)	0.026
College graduate or above	ref	-1.802( -5.484, 1.880)	0.322	-4.577( -8.017,-1.137)	0.011	-5.14( -8.635,-1.644)	0.006
Coronary heart disease								0.006
No	ref	-2.126(-3.553,-0.699)	0.005	-2.643(-4.017,-1.269)	<0.001	-3.826(-5.374,-2.278)	<0.0001
Yes	ref	7.139( 0.609,13.669)	0.033	-3.424( -6.989, 0.142)	0.059	1.493( -3.319, 6.304)	0.529
Hypertension								0.227
No	ref	-2.262(-3.981,-0.543)	0.012	-3.112(-4.885,-1.339)	0.001	-4.457(-6.127,-2.787)	<0.0001
Yes	ref	-1.332(-3.610, 0.946)	0.238	-2.085(-4.188, 0.018)	0.052	-2.294(-4.622, 0.035)	0.053
Diabetes								0.951
No	ref	-1.968(-3.468,-0.467)	0.013	-2.706(-4.128,-1.283)	<0.001	-3.808(-5.314,-2.301)	<0.0001
Yes	ref	0.08( -5.113, 5.272)	0.974	-2.873( -8.526, 2.779)	0.299	-2.427( -7.888, 3.034)	0.361
BMI								0.303
<30	ref	-0.403(-1.280, 0.474)	0.351	-0.787(-1.997, 0.423)	0.191	-1.184(-2.216,-0.153)	0.026
≥30	ref	0.164(-1.712, 2.041)	0.857	-0.439(-2.113, 1.234)	0.591	-1.495(-3.624, 0.635)	0.159
Drinking status								0.688
Former	ref	1.585(-1.101, 4.271)	0.218	0.667(-2.505, 3.839)	0.65	-1.137(-4.226, 1.953)	0.431
Heavy	ref	-1.729(-4.945, 1.487)	0.279	-4.209(-7.386,-1.032)	0.011	-3.544(-6.582,-0.505)	0.024
Mild	ref	-2.274(-4.570, 0.022)	0.052	-2.804(-5.429,-0.178)	0.037	-4.542(-7.325,-1.759)	0.002
Moderate	ref	-3.15(-5.874,-0.426)	0.025	-3.456(-7.131, 0.219)	0.064	-2.392(-5.237, 0.453)	0.095
Never	ref	-2.131( -6.682, 2.420)	0.339	-2.427( -6.322, 1.468)	0.208	-5.342( -9.685,-0.999)	0.019
Smoking status								0.032
Never	ref	-2.722(-4.942,-0.502)	0.018	-4.355(-6.721,-1.989)	<0.001	-5.202(-7.430,-2.974)	<0.0001
Former	ref	-1.733( -4.127, 0.660)	0.147	-1.118( -3.424, 1.188)	0.326	-2.854( -5.260,-0.448)	0.022
Now	ref	-0.513( -3.593, 2.568)	0.733	-1.099( -4.227, 2.029)	0.473	-0.408( -4.133, 3.317)	0.822
Physical activity								0.16
High	ref	-2.464(-3.963,-0.965)	0.003	-3.284(-4.785,-1.783)	<0.001	-3.754(-5.321,-2.188)	<0.0001
Low	ref	0.758( -3.145, 4.661)	0.69	0.215( -4.372, 4.802)	0.923	-3.196( -6.930, 0.539)	0.09

## Sheet: Table S2
Character	Q1	Q2		Q3		Q4		P for interaction
		β (95% CI)	P-value	β (95% CI)	P-value	β (95% CI)	P-value
Age								0.201
20-39	ref	-1.699( -4.143, 0.745)	0.164	-4.167( -6.203,-2.131)	<0.001	-1.937( -4.444, 0.569)	0.123
40-59	ref	-2.552(-4.842,-0.263)	0.03	-1.457(-4.041, 1.127)	0.255	-3.512(-6.240,-0.785)	0.014
≥60	ref	-1.611(-3.457, 0.234)	0.084	-3.168(-5.749,-0.587)	0.018	-2.527(-5.651, 0.598)	0.108
Sex								0.002
Female	ref	-1.772(-4.029, 0.484)	0.118	-4.424(-6.773,-2.076)	<0.001	-3.539(-5.759,-1.319)	0.003
Male	ref	-1.865(-3.841, 0.110)	0.063	-0.765(-2.797, 1.267)	0.443	-1.704(-3.778, 0.370)	0.102
Race								0.556
Mexican American	ref	-1.58(-6.673, 3.512)	0.505	-0.398(-4.709, 3.912)	0.841	-0.826(-6.035, 4.383)	0.731
Non-Hispanic White	ref	-2.105(-3.845,-0.365)	0.02	-2.722(-4.455,-0.989)	0.003	-2.721(-4.576,-0.866)	0.006
Non-Hispanic Black	ref	-1.485( -6.089, 3.118)	0.489	-1.771( -5.677, 2.136)	0.336	-0.787( -6.069, 4.494)	0.747
Other Hispanic	ref	-2.045(-6.443, 2.352)	0.331	-3.927(-7.301,-0.552)	0.026	-3.54(-7.528, 0.448)	0.077
Other Race	ref	-2.82(-10.446, 4.807)	0.363	-7.127(-14.027,-0.226)	0.046	-6.642(-13.569, 0.285)	0.056
PIR								0.151
<1.5	ref	-2.82(-10.446, 4.807)	0.363	-7.127(-14.027,-0.226)	0.046	-6.642(-13.569, 0.285)	0.056
1.5-3.5	ref	-4.396(-6.964,-1.828)	0.002	-4.704(-6.867,-2.541)	<0.001	-3.109(-5.783,-0.434)	0.025
>3.5	ref	-1.833( -4.573, 0.908)	0.179	-2.373( -5.139, 0.392)	0.089	-3.758( -6.429,-1.087)	0.008
Education								0.372
Less than high school	ref	-2.283(-4.951, 0.384)	0.09	-2.016(-5.939, 1.907)	0.297	-3.401(-6.681,-0.121)	0.043
High school or equivalent	ref	-1.671( -4.738, 1.396)	0.271	-2.445( -6.059, 1.168)	0.175	-3.152( -6.039,-0.264)	0.034
Some college or AA degree	ref	-1.912(-4.396, 0.573)	0.125	-3.634(-5.733,-1.534)	0.002	-0.59(-3.171, 1.992)	0.642
College graduate or above	ref	-2.253( -5.313, 0.807)	0.141	-2.837( -5.693, 0.019)	0.051	-3.855( -6.526,-1.183)	0.007
Coronary heart disease								0.052
No	ref	-2.021(-3.654,-0.387)	0.018	-3.041(-4.651,-1.431)	<0.001	-2.597(-4.322,-0.871)	0.005
Yes	ref	-2.818( -6.610, 0.974)	0.138	2.708( -2.649, 8.065)	0.308	-7.069(-11.574,-2.563)	0.003
Hypertension								0.735
No	ref	-1.844(-3.864, 0.175)	0.071	-3.082(-4.740,-1.423)	<0.001	-2.695(-4.548,-0.842)	0.006
Yes	ref	-2.607(-4.858,-0.357)	0.025	-2.21(-4.841, 0.421)	0.095	-2.725(-5.326,-0.124)	0.041
Diabetes								0.331
No	ref	-1.566(-3.172, 0.039)	0.055	-2.71(-4.295,-1.124)	0.002	-2.552(-4.265,-0.839)	0.005
Yes	ref	-7.28(-11.044,-3.515)	<0.001	-5.496(-11.430, 0.438)	0.067	-5.976(-10.505,-1.448)	0.013
BMI								0.188
<30	ref	-0.365(-1.354, 0.624)	0.451	-0.489(-1.362, 0.383)	0.257	-0.757(-1.642, 0.128)	0.09
≥30	ref	-2.236(-3.512,-0.959)	0.002	-1.981(-3.908,-0.053)	0.044	-1.031(-2.912, 0.851)	0.267
Drinking status								0.855
Former	ref	-0.754(-3.833, 2.325)	0.597	-0.531(-4.943, 3.881)	0.794	-0.878(-4.490, 2.733)	0.6
Heavy	ref	-1.763(-4.663, 1.136)	0.222	-4.5(-7.213,-1.788)	0.002	-4.093(-7.613,-0.573)	0.024
Mild	ref	-2.628(-5.210,-0.046)	0.046	-3.01(-5.586,-0.434)	0.024	-2.765(-4.965,-0.565)	0.016
Moderate	ref	-2.953(-6.808, 0.902)	0.127	-3.312(-6.745, 0.120)	0.058	-2.915(-7.351, 1.520)	0.188
Never	ref	-1.782( -5.298, 1.733)	0.302	-2.082( -6.479, 2.315)	0.334	0.404( -3.189, 3.997)	0.817
Smoking status								0.242
Never	ref	-1.514(-3.430, 0.402)	0.116	-2.59(-4.526,-0.655)	0.011	-2.95(-5.128,-0.771)	0.01
Former	ref	-4.607( -7.591,-1.622)	0.004	-4.06( -6.645,-1.475)	0.004	-2.745( -5.654, 0.164)	0.063
Now	ref	0.736( -1.098, 2.570)	0.414	-2.065( -4.254, 0.123)	0.063	-0.398( -3.939, 3.143)	0.817
Physical activity								0.335
High	ref	-2.403(-4.158,-0.649)	0.009	-3.122(-4.881,-1.363)	0.001	-3.041(-4.817,-1.264)	0.002
Low	ref	-0.7(-3.935, 2.534)	0.657	-1.127(-4.529, 2.276)	0.499	-0.406(-4.127, 3.314)	0.823
