# Supplementary material for: Dietary flavonoids may improve insulin resistance: NHANES, network pharmacological analyses and in vitro experiments
Source: PLoS One. 2025 Dec 5;20(12):e0338100. doi: 10.1371/journal.pone.0338100 (PMC12680246; doi:10.1371/journal.pone.0338100)
Supplement: S2 Table — Very low: [0,0.1]mg/d, Low: (0.1,1]mg/d, Moderate: (1,20]mg/d, High: > 20mg/d.Adjusted by age, sex, race, education, PIR, smoking status, drinking status, caloric intake, physical activity, coronary heart disease, and hypertension. (CSV) [file pone.0338100.s006.csv]

	logFC	AveExpr	t	P.Value	adj.P.Val	B
NDUFC1	-0.537401428	7.134131827	-9.279727093	1.67E-11	2.89E-07	15.68118808
FEZ1	0.515234158	5.587575958	7.834283614	1.38E-09	1.19E-05	11.65776584
TEX2	0.581321114	8.215214553	7.432479968	4.87E-09	2.80E-05	10.49211274
C8ORF37	-0.670966428	5.181982275	-7.233614114	9.15E-09	2.85E-05	9.908921583
PIK3AP1	0.613868153	4.839956795	7.209856425	9.87E-09	2.85E-05	9.838996779
RMND5A	-0.434971357	6.234064344	-7.208951326	9.90E-09	2.85E-05	9.836331818
FOXP4	-0.398829482	5.060313298	-7.010926939	1.86E-08	4.59E-05	9.251530367
CCL17	-0.678842501	3.799015639	-6.938486814	2.35E-08	5.06E-05	9.036783066
GSR	0.342709939	5.383970909	6.889540342	2.74E-08	5.27E-05	8.89145162
P2RX7	0.968150883	4.696773408	6.708468742	4.90E-08	8.47E-05	8.352324122
PABPC4L	-0.560860016	5.956673132	-6.579112152	7.43E-08	0.000116718	7.965888522
KCTD6	-0.330981705	5.848647038	-6.528577129	8.75E-08	0.000122267	7.814667233
NDUFAF8	-0.385672457	5.207324124	-6.496830059	9.69E-08	0.000122267	7.719600408
SCFD2	0.3864798	6.456964605	6.489785689	9.91E-08	0.000122267	7.698499306
SYK	1.824145022	8.326155038	6.414454859	1.26E-07	0.000145472	7.472705961
DCSTAMP	1.147799684	4.143440113	6.334120493	1.64E-07	0.000176711	7.231652295
HSPE1	-0.466449537	9.412739131	-6.246679372	2.17E-07	0.000220535	6.96901159
MXD3	-0.590561815	5.146501852	-6.211171933	2.43E-07	0.000233579	6.862294241
GNE	-0.672976971	7.615191625	-6.133220439	3.13E-07	0.000275526	6.627902142
GINS3	-0.572325257	5.406547322	-6.114566353	3.33E-07	0.000275526	6.571792314
TRIM3	-0.300900973	3.708041766	-6.112282686	3.35E-07	0.000275526	6.564922814
RNF144A	-0.411371239	5.250453494	-6.029453688	4.38E-07	0.000333402	6.315711711
ANG	-0.754704467	8.067260087	-6.025079732	4.44E-07	0.000333402	6.302549241
SEM1	-0.393942448	9.030849056	-5.943525133	5.78E-07	0.000399308	6.057102958
FAM160B2	-0.331887229	4.364436663	-5.938072787	5.88E-07	0.000399308	6.040692559
LAPTM5	1.243754028	9.073096055	5.926052628	6.11E-07	0.000399308	6.004514307
HADH	-0.60095513	10.69289635	-5.912057822	6.40E-07	0.000399308	5.962392715
CABLES1	-0.482314153	6.17846386	-5.908320345	6.47E-07	0.000399308	5.951143671
HSCB	-0.549186295	7.079430141	-5.894272295	6.77E-07	0.000402121	5.908862115
TP53BP2	0.7378673	7.141435477	5.880878863	7.07E-07	0.000402121	5.86855131
ZFX	-0.337198965	5.839233862	-5.873913642	7.23E-07	0.000402121	5.847588048
CCDC182	-0.819488497	3.780981181	-5.863518805	7.48E-07	0.000402121	5.816303083
HK3	0.777734428	4.847181676	5.8552635	7.68E-07	0.000402121	5.791457825
ADPRM	-0.447012102	5.562597319	-5.825310507	8.46E-07	0.000417576	5.70131511
ITGB2	1.06137969	6.103760385	5.822177095	8.55E-07	0.000417576	5.691885641
PTCH2	0.297343109	3.499656664	5.816630617	8.70E-07	0.000417576	5.675194698
ARL3	-0.273715468	5.382130256	-5.792837526	9.40E-07	0.000438723	5.603598295
ALPK3	-1.006807453	4.952398531	-5.769780933	1.01E-06	0.000460179	5.534225007
XRCC1	-0.516523033	6.478791962	-5.756153031	1.06E-06	0.000468538	5.49322472
COL6A6	-0.762808551	4.633746397	-5.730599274	1.15E-06	0.000492833	5.416353337
TMCC2	-0.334764653	4.010226689	-5.724985452	1.17E-06	0.000492833	5.399467333
LAMP1	0.297534128	8.899284012	5.70918055	1.23E-06	0.000494077	5.351930649
CD52	1.395106062	7.607834741	5.705585023	1.25E-06	0.000494077	5.34111705
SETD9	-0.381408974	5.210028721	-5.702313436	1.26E-06	0.000494077	5.331277952
HLA-DQA1	1.409002345	7.256292834	5.682533637	1.34E-06	0.000514921	5.271796603
GOLGA4	-0.395161317	8.663265485	-5.670838434	1.39E-06	0.000523088	5.236631479
RRH	0.417216358	3.167290268	5.653499069	1.47E-06	0.000541396	5.184501974
HCN3	-0.509635027	4.113074239	-5.638722845	1.55E-06	0.000555981	5.140084841
CFC1B	0.427714489	3.637342391	5.618132589	1.65E-06	0.000581879	5.078201441
SLC12A3	0.281702934	3.320978262	5.611932479	1.68E-06	0.000581879	5.059569746
CACHD1	-0.306007535	6.309142742	-5.605655114	1.72E-06	0.000582127	5.040707149
PPP1R12C	-0.296166391	4.562991167	-5.582799931	1.85E-06	0.000614562	4.972041603
FAM221A	-0.347021075	4.367762591	-5.575495186	1.89E-06	0.000617324	4.95009922
STXBP1	-0.466029551	9.607085439	-5.564935232	1.96E-06	0.000626856	4.918382068
NKIRAS1	-0.413712565	8.010014302	-5.54790065	2.07E-06	0.000636493	4.867226957
SLC27A2	-1.333539953	4.070746384	-5.5436331	2.10E-06	0.000636493	4.854413195
MTREX	-0.323074147	6.827178463	-5.543408531	2.10E-06	0.000636493	4.853738921
SLC9A2	0.287181639	3.388124475	5.536395821	2.15E-06	0.000639804	4.832684162
MLYCD	-0.340984808	5.596562268	-5.510676885	2.33E-06	0.000683248	4.755483655
FERMT3	0.688774321	5.728148067	5.493111873	2.47E-06	0.000710932	4.702775123
PCDHB12	-0.481736208	4.324204329	-5.482459328	2.56E-06	0.00072366	4.670816076
EFCAB12	-0.507885423	3.821935724	-5.472060652	2.64E-06	0.000736208	4.639623769
RD3	0.261703865	3.063120071	5.465626848	2.70E-06	0.000739671	4.620327237
FXR1	-0.265384582	6.620479912	-5.45137003	2.82E-06	0.000762274	4.577574801
DRD5	0.459339993	3.43670074	5.446406727	2.87E-06	0.000762621	4.562693542
LSM6	-0.529770066	8.606141267	-5.437402822	2.95E-06	0.000773126	4.535700723
IPO8	-0.299145565	6.63163685	-5.414876123	3.18E-06	0.000818775	4.468186512
FLT4	-0.323728007	3.848996482	-5.405966718	3.27E-06	0.00082638	4.441491915
ARHGEF1	-0.391372475	6.064130355	-5.401895209	3.31E-06	0.00082638	4.429294216
NCR3	0.215626772	3.378661498	5.398366459	3.35E-06	0.00082638	4.418723302
CAPN11	-0.567098491	3.749358929	-5.385844068	3.49E-06	0.000848182	4.381216269
BARX2	-0.584244759	3.833810821	-5.36937145	3.68E-06	0.000870362	4.331891422
NACAD	-0.432067338	4.291377399	-5.366949057	3.71E-06	0.000870362	4.324639278
TSPAN33	0.517331796	5.785995757	5.364917999	3.73E-06	0.000870362	4.318558986
KRT81	-0.350260453	3.939742078	-5.320445141	4.30E-06	0.000985332	4.185486887
CD84	0.51965038	4.689131684	5.312975979	4.41E-06	0.000985332	4.163150105
TNP1	-0.376263157	3.83592399	-5.309838058	4.45E-06	0.000985332	4.153767158
PYGO2	-0.26314845	4.82617964	-5.299704697	4.60E-06	0.000985332	4.123471138
FOXN2	-0.327768496	6.850880547	-5.299644095	4.60E-06	0.000985332	4.123289974
MMP9	2.26363226	7.356080958	5.299557818	4.60E-06	0.000985332	4.123032061
CNMD	0.497758677	3.146580352	5.292154436	4.71E-06	0.000985332	4.100902465
SMCO1	-0.292499379	3.034839482	-5.292003361	4.71E-06	0.000985332	4.100450921
VOPP1	0.589331993	8.90183564	5.290470796	4.74E-06	0.000985332	4.095870394
ASB9	-0.571754605	4.233851105	-5.280002243	4.90E-06	0.001006826	4.064586392
RPRD2	-0.345694567	6.398635065	-5.272657466	5.01E-06	0.001018678	4.04264206
ACTN3	0.328222924	3.464199259	5.260956397	5.21E-06	0.001027269	4.00769028
IFI30	1.729215331	9.417996042	5.258193323	5.25E-06	0.001027269	3.999438279
SNCB	0.467669855	3.95151511	5.257814836	5.26E-06	0.001027269	3.998307958
GSX2	0.310991004	3.349951588	5.252524811	5.35E-06	0.001027269	3.982510865
PALLD	0.642407936	7.458806654	5.252195055	5.35E-06	0.001027269	3.981526216
RBIS	-0.512910261	7.388309521	-5.247164012	5.44E-06	0.001032484	3.966504554
TSSK4	-0.245609109	3.538780462	-5.22932336	5.76E-06	0.001081299	3.913251505
GGTLC2	0.488103303	4.272733887	5.224427461	5.85E-06	0.001086569	3.898641887
GOLT1A	0.268281888	3.269851901	5.216819308	6.00E-06	0.001101508	3.87594249
CEBPZ	-0.56406802	8.533794711	-5.21281207	6.07E-06	0.00110398	3.863988485
FOXE1	-0.294832056	2.9748366	-5.201996904	6.29E-06	0.001128331	3.831732136
PPP2R5A	-0.389437435	6.881856084	-5.199481135	6.34E-06	0.001128331	3.82423018
AZGP1	-1.741573495	7.535906258	-5.190885452	6.51E-06	0.001136413	3.798601993
SIGLEC5	-0.660351676	3.781690129	-5.189445947	6.54E-06	0.001136413	3.794310674
GPR137B	1.349982146	7.358348999	5.177306091	6.80E-06	0.001136413	3.758127334
EMILIN2	0.48761447	5.091435419	5.176365111	6.82E-06	0.001136413	3.755323221
DNAH2	0.3397594	3.734682397	5.173305359	6.89E-06	0.001136413	3.746205697
PLPP4	0.511701028	3.294036011	5.170578408	6.95E-06	0.001136413	3.738080536
C1QC	1.099748161	7.167789226	5.169905034	6.97E-06	0.001136413	3.736074261
PDE6A	0.28412876	3.237860434	5.167279497	7.02E-06	0.001136413	3.728252018
MUC6	-0.237612934	3.812612029	-5.167017995	7.03E-06	0.001136413	3.72747296
PAX5	0.382170874	3.804452555	5.164933673	7.08E-06	0.001136413	3.721263622
MAML1	-0.474920208	7.933318031	-5.163653687	7.11E-06	0.001136413	3.71745064
FOXH1	0.272044593	3.336094806	5.155333455	7.30E-06	0.001156327	3.692668753
IL1RN	0.494581396	4.20618358	5.142069806	7.61E-06	0.001180386	3.653175366
ACSL5	0.467459056	7.069367608	5.141545849	7.63E-06	0.001180386	3.651615569
BNIP3	-0.429726274	9.525748332	-5.140388496	7.66E-06	0.001180386	3.648170269
FAM120C	-0.393763632	5.455588542	-5.130990604	7.89E-06	0.001205586	3.620198304
PLA2G7	2.071251646	6.782447714	5.12475475	8.05E-06	0.001219042	3.601642257
IGFBPL1	0.397741348	3.218354639	5.119215093	8.19E-06	0.001230003	3.585160863
AMPD3	0.49749501	5.061197862	5.116263516	8.27E-06	0.001230942	3.576380586
TBX6	-0.208200936	3.740223002	-5.105257174	8.56E-06	0.001264051	3.543646327
ABCB9	-0.378585346	4.304403107	-5.096773608	8.80E-06	0.001287726	3.518422881
SLX4	0.365257868	4.113065165	5.093995556	8.88E-06	0.001288271	3.510164624
MDK	0.36770247	4.01207322	5.087429191	9.06E-06	0.001304574	3.490647862
PSAP	0.429787093	11.77696372	5.08086086	9.26E-06	0.001312522	3.471129413
TAS2R7	0.174577729	2.818040467	5.079646989	9.29E-06	0.001312522	3.467522733
JAKMIP2	0.205979736	3.049984047	5.07385827	9.47E-06	0.001312522	3.450325141
NIPSNAP3B	-1.174762954	7.830962797	-5.073558853	9.47E-06	0.001312522	3.449435696
MXRA5	1.2744725	9.589861344	5.072721488	9.50E-06	0.001312522	3.446948284
NOX5	0.303929066	3.719995836	5.068772915	9.62E-06	0.001318598	3.435219872
KRTAP10-12	0.365295529	3.312257088	5.062103157	9.83E-06	0.001336323	3.415412258
GSDMB	-0.644617219	5.643431956	-5.054959657	1.01E-05	0.001339899	3.394202667
WNT7A	0.428178942	3.437450169	5.054513816	1.01E-05	0.001339899	3.392879102
EIF4EBP2	-0.40259663	7.425556319	-5.053937152	1.01E-05	0.001339899	3.391167194
ZNF781	-0.502259652	3.632969428	-5.049862206	1.02E-05	0.001347046	3.379071092
PRDX6	-0.383532314	12.22464576	-5.047200589	1.03E-05	0.001348224	3.371171235
LYN	0.565103876	7.401681431	5.044682416	1.04E-05	0.001348863	3.363697796
ZCCHC13	-0.282154365	3.127443756	-5.041581948	1.05E-05	0.001352083	3.354497111
ALCAM	0.956793998	5.416569403	5.038136528	1.06E-05	0.001353482	3.344273934
RHOXF2	0.363284722	3.240125401	5.036605079	1.07E-05	0.001353482	3.339730243
NDUFA7	-0.497242593	5.943397479	-5.029508873	1.09E-05	0.00135871	3.318679519
GTF2F2	-0.511648475	5.425535132	-5.029031801	1.09E-05	0.00135871	3.317264482
AIF1	0.698260913	6.932805571	5.028541309	1.09E-05	0.00135871	3.315809667
L1CAM	-0.217533888	3.685043692	-5.01898728	1.13E-05	0.00139066	3.287477147
ACVR1C	-0.608601464	10.15855741	-5.006990345	1.17E-05	0.001434527	3.251913863
GFAP	0.231357314	3.275423274	4.995490689	1.21E-05	0.001463192	3.217839209
PPIL6	-0.218972794	3.458957642	-4.994232523	1.22E-05	0.001463192	3.214112006
CHST11	0.582220473	4.491263641	4.991382232	1.23E-05	0.001463192	3.205668917
DNAI1	0.252728494	3.321530483	4.99128184	1.23E-05	0.001463192	3.205371555
GIPC3	-0.287068205	3.787993785	-4.989812848	1.24E-05	0.001463192	3.201020493
HS3ST4	0.350351374	3.288482735	4.986313594	1.25E-05	0.001469497	3.190656878
REC114	-0.478306974	3.404764709	-4.981239248	1.27E-05	0.001483303	3.175630773
GLIPR1	1.186547279	6.710790645	4.974358846	1.30E-05	0.001493668	3.155261163
PLPP1	0.425573958	11.70254499	4.97202176	1.31E-05	0.001493668	3.148343362
FAM83G	-0.210674155	4.873204077	-4.970370853	1.32E-05	0.001493668	3.14345703
BBS10	-0.754096358	7.258396722	-4.970340297	1.32E-05	0.001493668	3.143366594
MMP7	1.441686507	4.264171749	4.966862257	1.33E-05	0.001493668	3.133073356
IGSF6	0.908588596	4.484606202	4.966542776	1.33E-05	0.001493668	3.132127921
LAMP5	0.245314003	3.389893477	4.963344732	1.35E-05	0.001495867	3.122664651
MFSD2B	0.426815813	3.709712519	4.962017811	1.35E-05	0.001495867	3.118738527
MATN2	-0.363961563	6.637188792	-4.956759656	1.37E-05	0.001509284	3.103182546
PCDHB15	-0.646887125	4.16623388	-4.955195884	1.38E-05	0.001509284	3.098556819
HLA-DMB	0.710813351	9.106057589	4.94984817	1.40E-05	0.001524665	3.082740095
C16ORF74	-0.495865521	4.261293054	-4.944298477	1.43E-05	0.001524665	3.06632948
DAO	0.423553077	3.416000277	4.941689093	1.44E-05	0.001524665	3.058614685
PIK3CB	-0.508679514	6.767482746	-4.94109802	1.44E-05	0.001524665	3.056867257
PGLYRP1	0.259423823	3.505742035	4.940635981	1.45E-05	0.001524665	3.055501326
INKA2	0.498628788	4.374370097	4.938395293	1.46E-05	0.001524665	3.048877514
IL20	0.437502376	3.287260284	4.935423751	1.47E-05	0.001524665	3.040094095
SYCE1	-0.214991144	3.018481331	-4.93520173	1.47E-05	0.001524665	3.039437876
CDHR3	-0.329996016	3.459542568	-4.933893851	1.48E-05	0.001524665	3.035572352
PHLDB1	-0.534645244	3.656267271	-4.932670711	1.48E-05	0.001524665	3.031957462
DLST	-0.452954151	6.509494359	-4.924786094	1.52E-05	0.001554039	3.008659366
CCDC80	0.803066148	10.00349732	4.922373711	1.53E-05	0.001556766	3.001532539
MAP3K5	-0.685205168	7.548798343	-4.91606387	1.56E-05	0.001578949	2.982894874
BLK	0.284603694	3.166774621	4.907937818	1.60E-05	0.001610744	2.95889965
CS	-0.576137075	10.46988866	-4.905081498	1.62E-05	0.001616001	2.950467192
CXCL9	1.46444745	7.407178858	4.899075947	1.65E-05	0.001637593	2.932740798
COX6A2	0.33962611	3.597596899	4.896717564	1.66E-05	0.001640452	2.925780842
CTSS	1.382542475	8.282928596	4.893773623	1.68E-05	0.001643015	2.917093777
F12	0.250293052	3.499155969	4.892638945	1.68E-05	0.001643015	2.913745824
PHOX2B	0.268548242	3.001798695	4.886080322	1.72E-05	0.001654295	2.894397236
YAE1	-0.403290029	7.319434471	-4.884828846	1.73E-05	0.001654295	2.890705866
ARPC1B	0.651866384	9.174457262	4.883681439	1.73E-05	0.001654295	2.887321632
LGALS14	0.314106052	2.903995475	4.883425731	1.73E-05	0.001654295	2.886567451
RFLNA	0.402189428	4.107426467	4.878216896	1.76E-05	0.001672574	2.871206428
ABHD5	-0.539049066	7.029744767	-4.874163903	1.79E-05	0.001678924	2.859256382
NOSTRIN	-0.642538473	8.696585366	-4.873569086	1.79E-05	0.001678924	2.857502769
GPD1L	-0.747559768	9.274228197	-4.866920731	1.83E-05	0.001692917	2.837905437
C1QB	1.549553494	7.790035639	4.86492668	1.84E-05	0.001692917	2.832028678
LCAT	0.283883148	3.992071268	4.864473438	1.84E-05	0.001692917	2.830692978
DUSP21	0.230694828	2.956767903	4.864154538	1.84E-05	0.001692917	2.829753198
TMEM204	-0.342455883	5.552615082	-4.85338361	1.91E-05	0.001713797	2.798019597
GABRA4	0.236545281	2.92895742	4.852277716	1.91E-05	0.001713797	2.794762229
OR8G1	0.280060853	2.938642517	4.84802708	1.94E-05	0.001713797	2.782243626
ETS1	-0.323299834	6.625644492	-4.847393356	1.94E-05	0.001713797	2.78037744
ZBTB39	-0.367591958	4.088302968	-4.847060648	1.95E-05	0.001713797	2.779397703
C20ORF194	0.510033181	8.706536496	4.846855796	1.95E-05	0.001713797	2.778794476
THTPA	-0.445578202	7.166730986	-4.846590998	1.95E-05	0.001713797	2.778014734
RNF215	-0.371031132	3.220627302	-4.846574257	1.95E-05	0.001713797	2.777965438
PRKACG	-0.333105932	3.953688097	-4.845502164	1.95E-05	0.001713797	2.774808577
NAT16	-0.324950868	3.978126397	-4.84357541	1.97E-05	0.001715565	2.769135481
OR3A3	0.219475804	3.547755574	4.839404605	1.99E-05	0.00172339	2.756856715
SLIT2	0.689291386	7.793969217	4.838259015	2.00E-05	0.00172339	2.75348452
HOXA3	-0.383385668	5.540219535	-4.837381303	2.01E-05	0.00172339	2.750900977
PTPRJ	0.472974191	4.185597341	4.835219144	2.02E-05	0.001724015	2.744537104
SYP	-0.230894185	4.035467084	-4.834135314	2.03E-05	0.001724015	2.741347301
CECR2	-0.348079625	3.46897204	-4.830284501	2.05E-05	0.001736577	2.730015305
MIPOL1	-0.231147762	3.389281518	-4.824661382	2.09E-05	0.001754718	2.713471392
VPS33B	0.472836603	6.64049814	4.823909938	2.09E-05	0.001754718	2.711260869
TMPRSS11D	0.339026058	3.702855798	4.822030804	2.11E-05	0.001755035	2.705733357
RNASE4	-0.453678694	10.75378574	-4.820795468	2.11E-05	0.001755035	2.702099845
SAMD11	-0.558535016	3.941582677	-4.814821114	2.15E-05	0.001767406	2.684530304
PCDHAC1	0.207919589	3.204742316	4.813722134	2.16E-05	0.001767406	2.681298919
KRTDAP	0.166506645	2.833496794	4.811850416	2.17E-05	0.001767406	2.675795791
CLOCK	-0.289579414	7.169288698	-4.811748611	2.18E-05	0.001767406	2.675496482
PFKM	0.658992242	7.474371568	4.811011681	2.18E-05	0.001767406	2.67332994
GLB1	1.02841048	8.602722583	4.809570799	2.19E-05	0.001767406	2.669094023
CDH22	-0.260546539	4.550976961	-4.804331126	2.23E-05	0.001788539	2.653692771
ANTXR2	-0.290943433	7.229041686	-4.798763647	2.27E-05	0.001807214	2.637332103
LRRCC1	0.667017339	4.372332011	4.798108819	2.27E-05	0.001807214	2.635408096
PHIP	-0.264723666	5.780837644	-4.796386805	2.28E-05	0.00180873	2.630348783
CCER1	-0.317960962	3.381542531	-4.793079224	2.31E-05	0.001819368	2.620632187
PTPRE	0.339738534	4.930721211	4.783558848	2.38E-05	0.001866338	2.592672911
BCL9	-0.219768789	4.997168809	-4.780737024	2.40E-05	0.001874507	2.584388262
RASGRP4	-0.254432219	3.606264707	-4.777338382	2.42E-05	0.001886178	2.574411604
ZAN	0.184465918	3.503417862	4.773655083	2.45E-05	0.001892612	2.563601182
TNMD	1.257852008	10.96103558	4.773415154	2.45E-05	0.001892612	2.56289706
ZNF607	-0.46119322	4.020142667	-4.771752056	2.47E-05	0.001894109	2.558016581
SPATA31E1	-0.18609812	3.263326439	-4.765820412	2.51E-05	0.001918939	2.54061295
NRIP3	0.654840912	4.320884153	4.764815103	2.52E-05	0.001918939	2.537663836
MSX2	-0.172011046	3.191291905	-4.762610869	2.54E-05	0.001923845	2.531198142
KISS1	0.251499155	3.296199775	4.757728912	2.58E-05	0.001934344	2.516880339
COX7B2	-0.308269169	3.123189207	-4.75707598	2.58E-05	0.001934344	2.51496568
ANAPC16	-0.262490837	9.847569272	-4.756737005	2.59E-05	0.001934344	2.513971694
FAM181A	0.233037989	3.406767157	4.753375203	2.61E-05	0.001946519	2.504114675
CTSB	0.706262246	10.07969331	4.750522678	2.64E-05	0.001953606	2.495752175
PHF20	-0.285063465	5.805332041	-4.749497565	2.65E-05	0.001953606	2.492747229
LMTK3	-0.319240418	3.608824259	-4.741573857	2.71E-05	0.001986767	2.469525369
PSG2	0.237830192	3.006874268	4.741403285	2.72E-05	0.001986767	2.469025578
OR12D2	-0.271979423	3.550537263	-4.740110008	2.73E-05	0.001986767	2.465236301
A1BG	-0.395623412	3.317989561	-4.736969944	2.75E-05	0.00199808	2.456036991
RABL3	-0.274620401	6.752517936	-4.731832846	2.80E-05	0.002022164	2.440990193
SGCA	-0.354150823	3.399583953	-4.728533891	2.83E-05	0.00203476	2.431329455
EMC3	-0.36936033	8.22281879	-4.722062275	2.89E-05	0.002068012	2.412382528
GSG1L	0.459201896	4.267165217	4.72037472	2.90E-05	0.002070432	2.407442907
SPDYE1	-0.526354375	4.847608667	-4.715458425	2.95E-05	0.002094053	2.393054917
CTSV	0.585243204	4.969161424	4.70418175	3.05E-05	0.002160763	2.360066468
ZNF605	-0.388244985	4.35565017	-4.701736093	3.08E-05	0.002168554	2.352914564
ARSI	0.20111684	3.23149025	4.695836538	3.13E-05	0.002192682	2.335666091
DTX2	-0.40291389	4.061122822	-4.695629954	3.14E-05	0.002192682	2.335062199
VAMP2	-0.281544142	4.667660748	-4.693563112	3.16E-05	0.002198073	2.329020723
SLC9A5	-0.185968284	3.872682294	-4.691259842	3.18E-05	0.002205149	2.32228893
RASAL1	0.21246842	3.603401608	4.683399662	3.26E-05	0.002251244	2.299322071
SYT6	0.410281311	3.693518411	4.678906509	3.31E-05	0.002274145	2.286197728
STBD1	-0.49571653	7.13019623	-4.675628039	3.34E-05	0.002288562	2.276623421
GNA15	0.822654868	5.070317674	4.66963753	3.40E-05	0.002317468	2.259133345
ATOH8	-0.399539143	5.026731705	-4.669112599	3.41E-05	0.002317468	2.257601011
TYMS	0.402601205	4.115441425	4.666635269	3.44E-05	0.002326401	2.250369979
ATP1B1	1.277393479	7.600089462	4.664980371	3.45E-05	0.002329382	2.24554007
CCDC59	-0.403188843	8.4856599	-4.661329866	3.49E-05	0.002342259	2.234887412
PNLIP	0.258334308	2.974059951	4.660743946	3.50E-05	0.002342259	2.233177815
CENPB	-0.326829669	5.708741686	-4.658186371	3.53E-05	0.002352016	2.22571597
GH2	0.207317814	3.08931298	4.656239329	3.55E-05	0.002357326	2.220036086
SYT5	-0.345269964	3.27196316	-4.653592427	3.58E-05	0.002367174	2.212315551
BCAS4	-0.201886173	3.507341623	-4.65132615	3.60E-05	0.002367174	2.205706121
TAS2R39	0.258615648	2.871804259	4.651253176	3.60E-05	0.002367174	2.205493313
MDH1B	0.207315361	3.257077209	4.6495667	3.62E-05	0.002370715	2.200575385
NXN	-0.482124713	7.716423055	-4.64747713	3.65E-05	0.002377297	2.194482632
TTYH2	0.255313773	5.133290875	4.644891857	3.68E-05	0.002377604	2.186945485
SLC25A29	-0.213848937	4.779654495	-4.643941251	3.69E-05	0.002377604	2.184174347
SLC5A1	0.226460455	3.385910923	4.643845943	3.69E-05	0.002377604	2.183896518
DISC1	0.160451032	3.638751748	4.641769925	3.71E-05	0.002377765	2.177845196
GZMH	0.839648788	4.624019169	4.641452944	3.72E-05	0.002377765	2.176921302
OSBP2	-0.383769036	3.710347323	-4.631891286	3.83E-05	0.002437433	2.149059853
RPL30	-0.226875794	13.72863643	-4.631190929	3.84E-05	0.002437433	2.147019689
ZNF253	-0.426391156	4.580105476	-4.628616514	3.87E-05	0.002441006	2.139521023
PLEK	1.096745293	6.67366445	4.628385452	3.87E-05	0.002441006	2.138848048
KAT14	-0.259590055	5.772421367	-4.625571241	3.91E-05	0.002453667	2.130652261
PEBP4	0.288318879	3.188115309	4.623082135	3.94E-05	0.002460285	2.123404364
SBSN	-0.278476533	3.443669088	-4.622398051	3.95E-05	0.002460285	2.121412595
SAMD14	-0.181261113	3.728857906	-4.620488651	3.97E-05	0.002465008	2.115853623
CTNNAL1	-0.524071101	9.17266345	-4.617763199	4.00E-05	0.002465008	2.107919865
HCRTR2	-0.2762055	3.328630127	-4.617210431	4.01E-05	0.002465008	2.106310913
AHCY	0.508294409	7.080696615	4.617207759	4.01E-05	0.002465008	2.106303137
OSTC	0.388292681	9.619760081	4.614568109	4.04E-05	0.002473808	2.098620568
DOK3	0.358182171	4.230868293	4.613804609	4.05E-05	0.002473808	2.096398654
RBSN	-0.229843305	5.987828647	-4.611521135	4.08E-05	0.002482783	2.089753944
FAM3D	-0.347946455	3.885534734	-4.609536722	4.11E-05	0.002489488	2.083980182
RDH8	-0.390519983	3.761329976	-4.605495336	4.16E-05	0.002512363	2.072223583
TAS1R1	0.315530177	3.307358209	4.596577801	4.28E-05	0.002572199	2.046291734
SEC61A2	-0.240608885	3.73245665	-4.595745323	4.29E-05	0.002572199	2.043871604
CALML3	0.190454722	3.459902495	4.591699469	4.34E-05	0.002595942	2.032111425
TGFB1	-0.32773993	4.29424964	-4.587458878	4.40E-05	0.002616948	2.019788193
FCGRT	0.638578185	8.962049482	4.58691678	4.41E-05	0.002616948	2.018213067
RDH12	0.656615835	3.405956586	4.585294115	4.43E-05	0.00262125	2.013498534
CPNE4	-0.383592624	3.220173912	-4.582844386	4.47E-05	0.002632387	2.006381888
RAB31	0.754016267	9.180834888	4.574242831	4.59E-05	0.002694915	1.981401894
GRM6	0.419330605	3.544071384	4.570282854	4.64E-05	0.002714583	1.969905922
ABCD3	-0.441602895	7.012236534	-4.569745339	4.65E-05	0.002714583	1.968345706
CLEC2L	0.436514412	3.65645535	4.564416742	4.73E-05	0.002746483	1.952881377
HASPIN	0.444956746	3.788592296	4.563848997	4.74E-05	0.002746483	1.951233994
LHX5	-0.268758271	3.695956775	-4.56232891	4.76E-05	0.002750323	1.946823548
ADPRH	0.272184008	4.823606375	4.555751412	4.86E-05	0.00279803	1.927743987
GPN3	-0.423800448	9.1079183	-4.553599552	4.89E-05	0.002807529	1.921503669
PTPMT1	-0.307757801	7.066031046	-4.551050184	4.93E-05	0.002820586	1.914111649
GFI1B	0.178532058	3.391814084	4.549763725	4.95E-05	0.002822587	1.910381933
APOBEC3D	0.355373892	4.027168307	4.546531232	5.00E-05	0.002841823	1.90101155
DEFA4	0.199161266	3.113139437	4.542781988	5.06E-05	0.002860301	1.890145528
GTF2A1	-0.230313435	6.134779518	-4.54148211	5.08E-05	0.002860301	1.886378819
OR10J1	0.38337819	3.520271644	4.540172186	5.10E-05	0.002860301	1.882583303
CRYGB	0.381274247	3.864127505	4.539347759	5.12E-05	0.002860301	1.880194678
PIP	0.486130056	4.016879003	4.537645612	5.14E-05	0.002860301	1.875263402
LMX1B	0.221417858	3.565854326	4.535930008	5.17E-05	0.002860301	1.870293668
MRPL9	-0.283179793	8.509997614	-4.535643187	5.18E-05	0.002860301	1.869462861
KCNJ6	-0.152326563	3.125002282	-4.535197252	5.18E-05	0.002860301	1.868171192
MIER1	0.248401942	4.870547672	4.532833591	5.22E-05	0.002860301	1.861325349
DLX2	-0.261006517	3.548531007	-4.531960264	5.23E-05	0.002860301	1.858796197
KIF5A	0.274111414	3.536914715	4.531952665	5.24E-05	0.002860301	1.858774191
TEX44	0.299907306	3.635362512	4.531785977	5.24E-05	0.002860301	1.85829148
HMGB3	0.42200201	4.541608923	4.53102714	5.25E-05	0.002860301	1.856094026
ASB2	0.172821742	3.240753482	4.525363008	5.34E-05	0.002902095	1.839695013
C17ORF50	0.343599018	3.674252442	4.520072495	5.43E-05	0.002927159	1.824382963
DMAC2L	-0.255613911	5.87692844	-4.51985632	5.44E-05	0.002927159	1.823757406
SULT4A1	-0.236403126	3.340682476	-4.518852349	5.45E-05	0.002927159	1.82085228
NPL	0.968642623	5.946902128	4.51859178	5.46E-05	0.002927159	1.82009832
CHRNA6	-0.296521638	3.621933839	-4.515620397	5.51E-05	0.002945233	1.811501441
OTULINL	0.492253465	4.343927449	4.511738943	5.58E-05	0.002971855	1.800273951
TM7SF2	-0.827721414	8.64665854	-4.510052164	5.60E-05	0.002978314	1.795395635
ZDHHC19	0.208380733	3.453216295	4.504895097	5.70E-05	0.003005931	1.780484187
ALDH6A1	-0.470147436	7.218006769	-4.504237034	5.71E-05	0.003005931	1.778581778
ADCY7	0.41026833	5.662827522	4.504136654	5.71E-05	0.003005931	1.778291594
STX8	-0.273868002	6.00942645	-4.498403101	5.81E-05	0.003050755	1.761719823
C4BPA	0.34616924	3.615523771	4.496309161	5.85E-05	0.003056954	1.755669201
IL17RB	0.216490688	3.266815867	4.49580321	5.86E-05	0.003056954	1.75420733
SLC7A7	1.046462417	7.374421283	4.492519643	5.92E-05	0.003079042	1.744721125
GPX5	0.220370926	3.153628252	4.489242348	5.98E-05	0.003101252	1.735255047
ZC3H10	0.241433394	4.251795265	4.48687282	6.02E-05	0.003114839	1.728412198
SLC35G3	-0.1696595	2.961932698	-4.485591301	6.05E-05	0.003117943	1.724711797
POU3F3	0.184903212	3.133246547	4.480537574	6.14E-05	0.003157899	1.710122115
FCGBP	1.370484664	5.878394299	4.477067005	6.21E-05	0.003182681	1.700105661
GMIP	0.2714087	4.167454517	4.473563207	6.28E-05	0.003208011	1.689995619
ATL2	-0.427305545	5.404303285	-4.470177464	6.34E-05	0.003232377	1.680228432
CPVL	1.096237567	7.943715072	4.466163222	6.42E-05	0.003262927	1.66865098
MAPK13	0.460889144	4.181506063	4.465169699	6.44E-05	0.003262927	1.665786042
F7	-0.289379931	4.056742065	-4.464313488	6.46E-05	0.003262927	1.663317208
FIG4	0.525112692	7.979451323	4.457842459	6.59E-05	0.003304006	1.644662934
S100G	0.246736686	3.269805679	4.457801637	6.59E-05	0.003304006	1.644545279
NRAS	0.330986268	7.85476853	4.457472578	6.60E-05	0.003304006	1.643596908
CYTH4	0.364685961	4.827105965	4.455264876	6.65E-05	0.003307039	1.63723468
OR13C4	-0.237476596	3.705896833	-4.454815895	6.66E-05	0.003307039	1.635940907
OVOL3	0.279999188	3.602496569	4.453993728	6.67E-05	0.003307039	1.633571871
NAALAD2	-0.393358084	3.700105719	-4.453463925	6.68E-05	0.003307039	1.632045339
CETN2	0.191062808	9.715936172	4.451252427	6.73E-05	0.003320304	1.625673885
GRHL1	0.546437574	4.735688069	4.448017193	6.80E-05	0.00333316	1.616354697
GPAT4	0.240219859	5.133454473	4.447393874	6.81E-05	0.00333316	1.614559439
CCR5	0.870778684	5.534422088	4.447061472	6.82E-05	0.00333316	1.613602101
SLAMF7	0.353527031	3.859412057	4.446345463	6.83E-05	0.00333316	1.611540024
ZIC5	0.224410432	3.081858773	4.442850165	6.91E-05	0.003351545	1.60147513
SECTM1	0.638318195	4.910036575	4.442756733	6.91E-05	0.003351545	1.601206122
SLC28A2	0.250223839	3.38393009	4.439590066	6.98E-05	0.00336954	1.592089656
ANKRD24	0.200882844	3.578493943	4.439224481	6.98E-05	0.00336954	1.591037305
ITGA3	0.517333323	4.259961916	4.438221334	7.01E-05	0.003370625	1.588149839
PTPN3	-0.50477489	5.945087547	-4.435121057	7.07E-05	0.003384162	1.579227234
FAM83E	0.301320678	3.324265659	4.435067394	7.08E-05	0.003384162	1.579072807
GATC	-0.35331126	6.85850415	-4.433363387	7.11E-05	0.003384162	1.574169493
WNT8A	0.286433166	3.581892715	4.433355651	7.11E-05	0.003384162	1.574147232
PRKCG	-0.260073807	3.99055928	-4.432040225	7.14E-05	0.003388657	1.570362459
OR10H3	0.32380888	3.056365116	4.429739219	7.19E-05	0.003403566	1.563742769
FYB1	0.624119937	4.792654785	4.425120195	7.30E-05	0.003429944	1.550457609
ZNF581	-0.362376152	4.949072894	-4.424310601	7.32E-05	0.003429944	1.548129502
ALG12	-0.435419467	4.436154342	-4.422763322	7.35E-05	0.003429944	1.543680436
NCOA7	-0.271957166	6.034299872	-4.422680726	7.35E-05	0.003429944	1.543442949
CDSN	0.335390495	3.433876014	4.42235343	7.36E-05	0.003429944	1.542501904
CAST	-0.235231581	7.508878563	-4.421801108	7.37E-05	0.003429944	1.540913912
JADE1	-0.366998851	7.749376778	-4.42111855	7.39E-05	0.003429944	1.538951555
TMPRSS5	0.39923523	4.016605057	4.417730844	7.47E-05	0.00344625	1.529213269
SNX30	0.420372485	6.435179475	4.417678701	7.47E-05	0.00344625	1.529063396
COL11A1	1.161064262	4.10878621	4.416994946	7.48E-05	0.00344625	1.527098162
RAB37	0.251710142	3.881501109	4.412098263	7.60E-05	0.003489608	1.513026937
MYOG	0.342168751	3.765840709	4.405815313	7.75E-05	0.003548718	1.494979141
SLC11A2	0.261038303	5.186869614	4.403481271	7.80E-05	0.003564993	1.488276618
C1QA	1.171830231	7.704445148	4.401723021	7.85E-05	0.003574988	1.483228288
CYBA	0.588082103	5.943024865	4.400199701	7.88E-05	0.003582428	1.478855
CCDC198	-0.120164424	3.039486091	-4.398245955	7.93E-05	0.003594692	1.473246691
IL12B	-0.149032488	2.823997329	-4.396632867	7.97E-05	0.00360322	1.468616837
ZNF251	-0.396795408	6.446360795	-4.395045123	8.01E-05	0.003606318	1.464060241
KLK12	0.330511636	4.092258388	4.394667146	8.02E-05	0.003606318	1.462975577
HEBP1	0.35984593	10.46216929	4.390156204	8.13E-05	0.003647489	1.450032974
S100A7	-0.175478968	3.042767072	-4.386787014	8.22E-05	0.00366938	1.440368943
SPATA13	0.235067854	4.626321097	4.386545574	8.22E-05	0.00366938	1.439676497
KRT38	0.335125481	3.319494612	4.383375595	8.30E-05	0.003695969	1.430586152
MRPS30	-0.317147471	6.56249111	-4.379164667	8.41E-05	0.003722356	1.418513934
PPP1R14D	0.405704811	3.371682794	4.379042441	8.42E-05	0.003722356	1.41816358
SLC1A4	0.540842468	5.147614109	4.378582039	8.43E-05	0.003722356	1.416843898
MTHFD1	-0.331914942	7.248445605	-4.37682641	8.47E-05	0.00372542	1.411812012
FOXF1	0.345858139	3.203508786	4.37666479	8.48E-05	0.00372542	1.411348817
TPBG	0.321816173	5.756831337	4.375721702	8.50E-05	0.00372681	1.408646084
FEN1	0.452399494	6.164792012	4.372464412	8.59E-05	0.003754974	1.399312653
SCAI	-0.511255616	5.004140559	-4.370335057	8.65E-05	0.00377021	1.39321239
PTPN14	-0.269678131	6.435961129	-4.369392236	8.67E-05	0.003771681	1.390511658
OR51B2	-0.655181341	3.903571854	-4.365641368	8.77E-05	0.003792751	1.379769043
HTRA1	0.646461152	11.28134208	4.365231551	8.78E-05	0.003792751	1.378595492
PRKCB	0.382254589	4.033767406	4.365150764	8.78E-05	0.003792751	1.378364153
TTLL4	-0.184214785	3.774506075	-4.362292921	8.86E-05	0.003816824	1.370181451
NCF2	1.461451333	7.35081093	4.354682185	9.07E-05	0.003897828	1.348398393
SNX32	0.243121513	3.298388007	4.352140904	9.14E-05	0.003913095	1.341127575
ATP5PO	-0.24931171	8.15584829	-4.35180691	9.15E-05	0.003913095	1.340172092
DDX31	-0.28130789	4.275311882	-4.349234737	9.23E-05	0.003934532	1.332814455
RFWD3	-0.364488143	4.257677655	-4.345948965	9.32E-05	0.003960665	1.323417624
GLO1	0.229102967	10.66729572	4.345491387	9.33E-05	0.003960665	1.322109198
AFP	0.251855807	3.370021143	4.3408967	9.47E-05	0.003987671	1.308973335
CCDC97	-0.255366002	4.845938432	-4.34064121	9.47E-05	0.003987671	1.308243042
GPHA2	0.334572255	3.568797692	4.340462376	9.48E-05	0.003987671	1.30773187
CD1A	0.472431462	3.63752787	4.34011606	9.49E-05	0.003987671	1.306741991
CNIH2	0.339765608	3.883575416	4.338271205	9.54E-05	0.004000681	1.30146926
ZNF41	-0.354908181	3.304025427	-4.331505588	9.75E-05	0.004075088	1.282138843
SKAP1	0.4779251	3.830323838	4.328026417	9.85E-05	0.004109056	1.272202128
TBX21	0.27001596	3.564640024	4.323135447	1.00E-04	0.004161377	1.258237634
EIF3H	-0.369499452	8.06695637	-4.322149865	0.000100302	0.004163993	1.255424266
NCKAP1	-0.682642068	7.216339085	-4.320187366	0.00010091	0.00417402	1.249822888
RHBDL1	0.234625462	2.945252244	4.319811235	0.000101027	0.00417402	1.248749429
TIMELESS	0.216837561	4.327749895	4.318325462	0.00010149	0.004183151	1.244509401
GRAMD1A	-0.254198295	5.12322665	-4.317496001	0.00010175	0.004183862	1.242142531
CCDC172	-0.306175111	3.135107098	-4.316205042	0.000102155	0.004190545	1.238459074
ANKRD27	-0.357439046	8.822540215	-4.315233319	0.000102461	0.004193138	1.235686721
SLC35G5	0.33300122	3.647067046	4.314086594	0.000102823	0.004198017	1.23241535
MR1	0.259449586	5.134573489	4.311556009	0.000103627	0.004220862	1.225197117
B3GNT8	-0.33139997	3.617634905	-4.309080175	0.00010442	0.004243134	1.218136407
BICDL2	-0.367445715	3.474670389	-4.305953808	0.000105429	0.004274088	1.209222386
CDO1	-0.631873279	8.88136159	-4.304704389	0.000105835	0.004280499	1.20566059
DHRS9	1.324380189	6.43965308	4.301987459	0.000106723	0.004306334	1.197916451
TMCO3	0.32983507	5.109485497	4.300517394	0.000107207	0.004307655	1.19372696
TSPAN13	-0.384575416	11.31833646	-4.300371774	0.000107255	0.004307655	1.193311989
L2HGDH	-0.282705687	4.084359125	-4.299345431	0.000107594	0.004309144	1.190387362
KLHL8	-0.360649138	6.883260918	-4.29875039	0.000107791	0.004309144	1.188691863
TIMP1	1.065631719	8.721002774	4.295437809	0.000108894	0.004315621	1.179254477
AOAH	0.660244258	5.577476801	4.294759781	0.000109122	0.004315621	1.177323106
YPEL1	-0.256804482	4.052493439	-4.294507198	0.000109206	0.004315621	1.176603645
TMEM196	-0.21849076	3.124981345	-4.294163476	0.000109322	0.004315621	1.175624607
CATSPER1	0.382020088	3.839623852	4.293051564	0.000109696	0.004315621	1.172457677
APCDD1L	-0.25804235	3.991490635	-4.292742702	0.0001098	0.004315621	1.17157803
ZNF792	-0.452290744	4.65718075	-4.29257562	0.000109857	0.004315621	1.171102186
CXCL17	-0.445739305	3.24062905	-4.292293102	0.000109952	0.004315621	1.170297596
MYLK2	-0.278292464	4.453439222	-4.289960718	0.000110743	0.00433681	1.163655819
CAAP1	0.344564704	5.512112858	4.287080673	0.000111728	0.004365462	1.155456169
GPM6B	-0.495611198	5.900469913	-4.282973737	0.000113146	0.004410909	1.143766679
CDKN2B	0.45061448	7.30269024	4.28153522	0.000113647	0.004420463	1.139673145
OR8D1	0.259960652	3.071113055	4.276529479	0.000115408	0.004478852	1.1254321
PAK6	0.318629765	3.376515496	4.275382539	0.000115815	0.004484574	1.122169909
ZNF177	-0.506201769	6.048961838	-4.273523447	0.000116478	0.004500151	1.116882806
BMPR1A	-0.279085176	6.828371454	-4.272764265	0.000116749	0.004500583	1.11472398
NRP2	0.227284846	4.613894941	4.266588474	0.000118983	0.004576481	1.097167178
CMTM3	0.483326147	6.006635759	4.264993641	0.000119567	0.004581133	1.092634716
KRTAP4-5	0.437466113	3.6767115	4.264808362	0.000119635	0.004581133	1.092108198
ANHX	-0.247549129	4.035155817	-4.264086766	0.0001199	0.004581133	1.090057664
SHBG	0.324321725	3.830600858	4.260524504	0.000121217	0.004621241	1.079936647
NCAPH	0.543029896	3.609635274	4.257907379	0.000122194	0.00464822	1.072502766
TATDN1	-0.425234057	9.406797425	-4.255623767	0.000123053	0.004670594	1.066017493
COTL1	0.771032302	6.434805578	4.254588725	0.000123444	0.004675164	1.063078446
RABGEF1	-0.165969674	5.53975218	-4.251468109	0.00012463	0.004705667	1.054218808
NDUFAF1	-0.411152612	8.775638372	-4.250436003	0.000125025	0.004705667	1.05128908
VAT1L	0.361199233	3.632240068	4.25025132	0.000125096	0.004705667	1.050764865
VAX2	-0.270465694	3.3830621	-4.249617933	0.000125339	0.004705667	1.048967084
CACNG1	0.356280316	4.212950341	4.24854139	0.000125753	0.004710977	1.045911678
KRBOX4	-0.408685264	5.833200874	-4.245855456	0.000126793	0.004739629	1.038289716
ZNF577	-0.290209336	3.739187452	-4.24401635	0.000127509	0.004756116	1.033071779
LRRD1	-0.137870023	2.889953657	-4.236641968	0.000130422	0.004842199	1.012156899
MARCO	1.363171367	6.230459313	4.236391494	0.000130522	0.004842199	1.011446736
TAS1R2	0.227625889	2.926146568	4.235464236	0.000130893	0.004842199	1.008817833
ARHGAP31	-0.42574317	5.750228715	-4.235350807	0.000130938	0.004842199	1.00849626
MAZ	-0.214031945	4.754701034	-4.231587205	0.000132456	0.004887846	0.997828076
REEP4	0.332240432	4.847696656	4.229881353	0.000133149	0.004902957	0.992993806
ANXA13	0.213771329	3.111547924	4.227178076	0.000134255	0.004933169	0.985334285
PLEKHH1	-0.698194755	4.737276926	-4.222890288	0.000136028	0.004984959	0.973188675
C12ORF45	-0.645201594	6.041003376	-4.222376695	0.000136242	0.004984959	0.971734156
ENTPD7	-0.185243671	4.027687746	-4.22018288	0.000137159	0.005007913	0.965521869
ZBED2	0.199944969	3.047834851	4.216501485	0.000138712	0.005053927	0.95509969
HSBP1L1	-0.332619756	6.424988043	-4.214009369	0.000139773	0.005081862	0.948046219
DNAAF2	0.465572873	4.842342532	4.211606639	0.000140804	0.005102771	0.94124712
CRYGC	-0.300504607	3.727959959	-4.21129173	0.000140939	0.005102771	0.940356109
LRRC3	0.22119706	3.088844098	4.209612192	0.000141665	0.005118303	0.93560439
IL24	0.304881214	3.340848379	4.2077475	0.000142474	0.005126364	0.930329613
ABCA10	0.257543541	3.604170982	4.207731024	0.000142481	0.005126364	0.93028301
B3GALT5	0.152037075	3.302148061	4.203131469	0.000144498	0.005179181	0.917275487
SPON1	-0.535235361	6.958025138	-4.202415191	0.000144814	0.005179181	0.915250306
PDIA6	0.277280341	9.613448866	4.202336815	0.000144849	0.005179181	0.915028715
DIO3	-0.292938973	4.181368639	-4.201199655	0.000145353	0.005186464	0.911813821
DNAJC5G	0.475439022	3.492157991	4.196602364	0.000147408	0.00524501	0.898819829
HPS1	0.18716461	4.517292001	4.195928731	0.000147712	0.00524501	0.896916266
INHBB	0.874539784	9.616970861	4.195500597	0.000147905	0.00524501	0.895706495
RHCG	0.224699521	3.510157366	4.194487061	0.000148363	0.005250484	0.892842735
NAPB	0.398124289	4.963719579	4.193340703	0.000148884	0.005258116	0.889603981
ADARB2	-0.185926527	3.303388387	-4.192482279	0.000149274	0.005259529	0.887178919
MYCBP	0.190985895	5.70678314	4.191915611	0.000149533	0.005259529	0.885578171
TMX3	-0.321639089	6.158895948	-4.191093456	0.000149908	0.005262027	0.883255847
PECR	-0.514907783	8.81215984	-4.187822655	0.000151412	0.005304036	0.874018489
ZSCAN12	-0.214106184	3.69405057	-4.18701344	0.000151787	0.005306386	0.87173351
CPA1	-0.349401731	3.110364766	-4.181837029	0.000154203	0.005367306	0.857120611
MAGEC2	0.25489841	3.263436828	4.181690389	0.000154272	0.005367306	0.856706744
OR3A1	-0.237189594	3.006788247	-4.18128708	0.000154462	0.005367306	0.855568499
CHD5	0.156582208	3.189919308	4.177317603	0.000156343	0.005421767	0.844367656
SNRNP35	-0.214000202	5.557833674	-4.175239226	0.000157337	0.0054453	0.83850453
PIANP	-0.220248338	3.365192298	-4.174115333	0.000157877	0.005453061	0.835334452
PIK3R5	0.248873834	4.24447266	4.172762758	0.000158529	0.005464662	0.831519753
WDR74	-0.244091562	5.261988002	-4.171437385	0.000159171	0.005475853	0.827782207
TRAM1L1	0.476010698	4.802107358	4.167876953	0.000160907	0.005524588	0.817743916
NCEH1	1.419082682	5.167607019	4.165478529	0.000162087	0.005554066	0.810983533
LYG2	-0.250460181	3.491445577	-4.16318742	0.000163223	0.005561347	0.804526951
RNASEH2B	0.283784457	4.517079264	4.162450277	0.00016359	0.005561347	0.802449879
CRTAP	0.362592752	9.340783552	4.162234055	0.000163697	0.005561347	0.801840647
LACRT	0.288109095	3.195978163	4.161940628	0.000163844	0.005561347	0.801013902
WNT8B	-0.284246778	3.354954989	-4.161807819	0.00016391	0.005561347	0.800639713
KIF7	-0.318209984	4.65988257	-4.158945891	0.000165345	0.005599031	0.792577275
NSMF	-0.214064849	4.279917297	-4.157810507	0.000165918	0.005604591	0.7893793
ACSS3	-0.654707175	8.453423844	-4.157216922	0.000166218	0.005604591	0.787707508
OPALIN	0.284603833	3.019098559	4.156457566	0.000166602	0.005604591	0.78556896
GM2A	0.395019812	5.626865122	4.156054106	0.000166807	0.005604591	0.784432768
DZANK1	0.276705054	4.71176571	4.151361904	0.000169207	0.005674177	0.771221895
UBR2	-0.214174463	5.796894965	-4.149863347	0.00016998	0.005682075	0.76700386
HAGHL	-0.467117468	4.955782847	-4.149071134	0.00017039	0.005682075	0.764774217
NIPAL4	0.371588438	3.602901469	4.148996168	0.000170429	0.005682075	0.764563237
ADGRA3	-0.212443412	5.196284165	-4.145398001	0.000172305	0.005730316	0.754438401
MAS1L	0.14980366	3.218169519	4.144950879	0.00017254	0.005730316	0.753180476
GRAMD2A	0.240599139	3.580503251	4.142887893	0.000173626	0.00575532	0.747377142
EPDR1	0.523558763	10.03859132	4.141940002	0.000174127	0.005760879	0.744711009
TNK1	0.338779725	4.28702917	4.135696293	0.000177465	0.005860066	0.727154919
DHH	-0.285961153	3.156715169	-4.13448841	0.000178117	0.005863434	0.72375971
MYD88	0.484813418	8.910448482	4.133870742	0.000178452	0.005863434	0.722023663
PLAC1	0.33310576	3.332504287	4.133625587	0.000178585	0.005863434	0.721334645
FAM166B	-0.27529382	3.297864727	-4.131636389	0.000179668	0.005870972	0.715744485
ABCA4	0.161952639	3.161403786	4.130796219	0.000180127	0.005870972	0.713383687
CMSS1	-0.317200521	8.256771473	-4.13077799	0.000180137	0.005870972	0.713332468
RAD51B	-0.156531172	3.243780635	-4.13006526	0.000180528	0.005870972	0.711329903
SERPINF2	-0.386175055	3.694940257	-4.129838212	0.000180653	0.005870972	0.710691993
MRPS36	-0.475796424	8.827584064	-4.128883215	0.000181178	0.005870972	0.708008986
MYH8	-0.149845358	2.98299881	-4.12885253	0.000181194	0.005870972	0.707922783
DNMT3L	0.205049938	3.009922309	4.128110311	0.000181604	0.005873207	0.705837726
OPN3	0.659159441	6.240446834	4.126152382	0.000182687	0.00588782	0.700338141
B3GAT1	0.296443159	3.600612885	4.126061784	0.000182737	0.00588782	0.700083684
PSG11	0.242084108	3.136795816	4.122970403	0.000184461	0.005932298	0.691402404
CENPE	0.216411824	3.341769122	4.121047765	0.000185541	0.005943941	0.686004424
GOLGA7	-0.303338168	9.484246376	-4.119312897	0.000186521	0.005943941	0.681134429
SLC19A1	-0.26487174	3.934796513	-4.118920422	0.000186744	0.005943941	0.680032806
COX7C	-0.45576247	10.77083622	-4.118869927	0.000186772	0.005943941	0.679891076
OR51B6	0.249911791	3.098223619	4.118208338	0.000187148	0.005943941	0.678034189
TEX35	-0.278836679	3.812133703	-4.118190843	0.000187158	0.005943941	0.677985085
GRID1	-0.205978161	3.459116733	-4.118059444	0.000187232	0.005943941	0.6776163
LAD1	0.250837732	3.677239273	4.116657988	0.000188031	0.00595833	0.673683234
ZNF212	-0.245779799	6.490986641	-4.114837058	0.000189073	0.005977461	0.668573696
ADAP2	0.697067921	7.249447035	4.114395055	0.000189327	0.005977461	0.667333559
UQCRC2	-0.287744977	7.440374834	-4.113491479	0.000189847	0.005980828	0.664798534
HTRA4	0.397747801	3.515102019	4.11300698	0.000190126	0.005980828	0.663439333
PRR15L	0.254827034	3.375509033	4.109487578	0.000192167	0.006033953	0.653567895
PPT1	0.432153131	10.26341089	4.108363743	0.000192823	0.006033953	0.650416356
FABP6	0.137097411	2.963924109	4.108296311	0.000192863	0.006033953	0.650227269
NSD3	-0.193484991	5.9493363	-4.103138322	0.000195904	0.006102232	0.63576709
RNF133	0.189784759	3.236690257	4.103052691	0.000195955	0.006102232	0.635527085
NEK10	0.324463872	3.368284439	4.10279934	0.000196105	0.006102232	0.634817009
MAP3K10	-0.4552287	4.806659102	-4.100330592	0.000197579	0.006137024	0.627898613
CYSLTR2	-0.315961957	3.679684962	-4.098727329	0.000198541	0.006155853	0.62340648
DCDC1	-0.216500637	2.881512778	-4.095279349	0.000200627	0.006209377	0.613747932
TTC23L	-0.188854071	3.251980797	-4.091489672	0.000202944	0.00626851	0.603135744
CDC25C	0.154276645	3.024379527	4.09097057	0.000203264	0.00626851	0.601682395
TAS2R1	0.363031071	3.248774682	4.089814033	0.000203977	0.006276267	0.598444652
FTL	0.401714647	14.02344443	4.089119587	0.000204407	0.006276267	0.596500706
KIF2C	0.202867107	3.440283557	4.088080251	0.000205051	0.006276267	0.593591547
PTCHD4	0.20649871	3.066559555	4.087923222	0.000205149	0.006276267	0.59315204
UBE2U	-0.12871461	2.848506789	-4.087370751	0.000205492	0.006276267	0.591605781
NT5M	-0.296359168	4.03990022	-4.087044044	0.000205696	0.006276267	0.590691428
MFAP3	-0.27181151	5.498063274	-4.086239634	0.000206198	0.00628048	0.58844025
ARX	-0.199167229	3.52302922	-4.084370297	0.000207368	0.006305014	0.583209472
HTR1A	0.278926226	3.726421167	4.080823371	0.000209607	0.006361886	0.573286957
GALT	-0.283958764	4.764110801	-4.080134574	0.000210045	0.006363981	0.571360429
CDC25B	0.709794101	6.367544668	4.074531015	0.000213637	0.006460024	0.55569217
SLC38A6	0.692805821	7.962776207	4.07402766	0.000213963	0.006460024	0.554285125
DHTKD1	-0.4177655	7.186327197	-4.073298578	0.000214435	0.00646299	0.55224722
ZNF442	-0.360570952	3.443638757	-4.071590135	0.000215546	0.006485162	0.547472377
SYCP2	-0.235938792	3.124367378	-4.069262475	0.000217069	0.006516157	0.540968147
SPATA19	0.231243075	3.260893226	4.068863834	0.000217331	0.006516157	0.53985436
SPAAR	-0.507105692	7.40698525	-4.064618187	0.000220139	0.006588914	0.527994765
ICA1L	-0.203961009	4.191349152	-4.063084903	0.000221162	0.006604312	0.523712927
TK1	0.226187866	3.799884612	4.062701473	0.000221418	0.006604312	0.52264226
PLA2G2E	-0.31815791	3.360146078	-4.060650812	0.000222795	0.006633918	0.516916771
MRPS22	-0.367837123	8.891535213	-4.059220382	0.00022376	0.006644383	0.51292364
TRIM14	0.362962062	4.143064291	4.058990235	0.000223916	0.006644383	0.51228122
SPOCK3	-0.128045142	2.948496405	-4.057665963	0.000224814	0.006654074	0.508584997
MUC13	-0.393362869	3.825459604	-4.056808452	0.000225397	0.006654074	0.506191813
TENT5B	0.377261437	3.634416912	4.056806445	0.000225399	0.006654074	0.506186213
KIRREL3	0.280787046	3.521216039	4.053773521	0.000227473	0.006703865	0.49772335
KRT80	-0.254121927	3.565357258	-4.051872854	0.000228783	0.006730977	0.492421099
ADORA1	-0.441205133	4.551233514	-4.050471001	0.000229754	0.006748039	0.488510997
ADA2	1.170039478	7.201531695	4.046054441	0.000232838	0.006810313	0.476195571
ATAD5	0.257141821	3.427717931	4.045962704	0.000232903	0.006810313	0.475939822
GHR	-0.332893485	11.91966986	-4.045743128	0.000233057	0.006810313	0.475327683
UMODL1	-0.157607527	2.715297988	-4.044513316	0.000233924	0.006824096	0.471899422
PCCA	-0.259002718	5.389393393	-4.04356656	0.000234593	0.006832085	0.469260493
ANKUB1	-0.131658867	3.148692603	-4.039654393	0.000237379	0.006901586	0.458358499
GPAT3	-1.147863265	6.6317846	-4.038986808	0.000237858	0.006903879	0.456498557
ACTB	0.531887207	12.16495416	4.037745476	0.00023875	0.006918156	0.453040428
CAPN9	0.222634933	3.059634389	4.037115757	0.000239204	0.006919701	0.451286304
HARBI1	-0.259194566	3.696501532	-4.033502946	0.000241825	0.006976227	0.441224625
CACNA1B	-0.201301656	3.088767481	-4.03330966	0.000241966	0.006976227	0.440686423
F13A1	1.010927544	10.04502796	4.032365167	0.000242657	0.00697695	0.438056638
GPX3	-0.516200535	11.90779995	-4.031530465	0.000243268	0.00697695	0.435732749
KLF17	-0.186002662	3.225179736	-4.031158345	0.000243541	0.00697695	0.434696792
HYOU1	0.458792623	6.556514951	4.030952246	0.000243693	0.00697695	0.434123043
TAGLN3	0.387798181	3.763286627	4.030518653	0.000244011	0.00697695	0.432916019
FAM229A	0.232698067	3.989271662	4.029826835	0.000244521	0.006979962	0.430990263
RBM8A	-0.238659375	6.528723343	-4.025764449	0.000247534	0.007047738	0.419684748
AQP6	0.276163275	4.07486362	4.025526302	0.000247711	0.007047738	0.419022129
RNF175	-0.339622851	3.313590573	-4.022703275	0.000249828	0.007096261	0.411168529
MYCBPAP	0.168879518	3.261909488	4.021770058	0.000250531	0.00710026	0.408572816
AKAP4	-0.238188655	3.318723885	-4.021426333	0.000250791	0.00710026	0.407616814
MAGEA1	0.145056207	3.060309945	4.01855446	0.00025297	0.007150234	0.399630539
YES1	-0.263549898	7.328905741	-4.016544945	0.000254506	0.007181888	0.394043696
RAB3B	0.143636816	3.08706657	4.013978056	0.000256481	0.007225057	0.386908843
COQ8A	-0.340722206	7.040217554	-4.01297013	0.00025726	0.007225057	0.38410773
CLTRN	-0.26487176	3.233463356	-4.012595648	0.00025755	0.007225057	0.383067083
PNPLA5	-0.227386853	3.397939558	-4.012391248	0.000257709	0.007225057	0.382499094
PMS1	-0.182092515	4.247028524	-4.011700813	0.000258245	0.007226474	0.380580587
MRPL35	-0.296692922	6.528577642	-4.011249399	0.000258596	0.007226474	0.379326315
GOLM1	0.170260156	3.914565495	4.00949978	0.000259962	0.007252897	0.374465457
BTK	0.474132964	4.850393621	4.008592194	0.000260673	0.007261007	0.3719443
RAB5IF	0.550944667	10.32862348	4.007822228	0.000261278	0.007266133	0.369805607
DAPK2	-0.589885461	6.68114675	-4.006368135	0.000262424	0.007278233	0.365767099
BASP1	0.357305194	5.784591969	4.005839673	0.000262841	0.007278233	0.364299523
CBLC	-0.195963246	3.466987168	-4.005363797	0.000263218	0.007278233	0.362978048
CXCR4	0.596610553	6.477335398	4.005084311	0.000263439	0.007278233	0.362201965
CKB	-0.780554054	7.389396405	-4.004447699	0.000263944	0.007278233	0.360434285
CD27	0.327559671	4.155799091	4.00407377	0.000264242	0.007278233	0.359396049
DAB2	0.608795995	8.445610902	4.00194976	0.000265935	0.007303525	0.353499335
CPA3	1.360046937	7.797404057	4.001861983	0.000266006	0.007303525	0.353255673
PDE3B	-0.284444567	8.018097994	-4.000719029	0.000266922	0.007311934	0.350083124
PATE2	-0.25539519	3.108179612	-4.000423995	0.000267159	0.007311934	0.349264244
KRTAP4-9	0.320533138	2.939998601	3.99914064	0.000268192	0.007328597	0.345702511
ZNF417	-0.285016395	3.125678228	-3.997415383	0.000269587	0.007347551	0.340915073
BCAN	0.162214071	3.715398207	3.996533725	0.000270302	0.007347551	0.338468864
RIMBP3B	0.48817666	4.168190424	3.996446189	0.000270374	0.007347551	0.338226005
MYPN	-0.355743431	3.642236064	-3.996147753	0.000270616	0.007347551	0.337398032
NOP9	-0.310157262	4.967365251	-3.995588137	0.000271072	0.007347551	0.335845519
SLC43A2	0.254639774	4.955410623	3.994901103	0.000271633	0.007347551	0.333939634
SDHA	-0.429987189	9.896710205	-3.9946182	0.000271864	0.007347551	0.333154877
IFT81	0.301896395	5.107912463	3.993418833	0.000272846	0.007349604	0.32982815
FBP2	0.171557414	3.395943172	3.992974531	0.00027321	0.007349604	0.328595875
CAPG	0.954344094	7.24954071	3.992906132	0.000273266	0.007349604	0.328406174
RFPL2	0.262456252	3.594516501	3.992449296	0.000273642	0.007349604	0.327139201
CLDN12	-0.234235867	4.99862188	-3.991474226	0.000274445	0.00735009	0.324435169
CD3E	0.411196193	3.728635577	3.991394009	0.000274511	0.00735009	0.324212726
PTPRCAP	0.284859046	4.088170058	3.98967689	0.000275931	0.007371483	0.319451547
LACTB	0.555400371	6.295275034	3.98892061	0.000276559	0.007371483	0.317354815
DNAJA3	-0.322144363	8.209237911	-3.988882732	0.000276591	0.007371483	0.317249804
MYO1A	0.315683563	3.60798843	3.987279057	0.000277927	0.007395674	0.312804272
MORN3	0.333762837	3.892809238	3.985509893	0.000279408	0.007423648	0.30790082
CAPN6	-0.247941675	3.343981905	-3.983862199	0.000280794	0.00744902	0.303334823
TOMM20	-0.219691072	10.49925534	-3.982450954	0.000281987	0.007469186	0.299424659
UPK3A	0.324868684	3.293858324	3.978962537	0.000284956	0.007536277	0.289761621
C4BPB	0.296405049	3.687804067	3.976761912	0.000286845	0.007574629	0.283667561
CHST15	0.378917677	5.611233446	3.976188669	0.000287339	0.00757609	0.282080337
EIF4EBP1	-0.550272066	6.309599498	-3.973949676	0.000289276	0.007615545	0.275881779
CPM	-0.392060068	8.139095344	-3.972361963	0.000290658	0.007640269	0.271487117
KLK6	0.295673193	3.238243462	3.971303486	0.000291582	0.007652924	0.268557728
TRIM51	-0.242189158	3.369422803	-3.970490576	0.000292294	0.007659971	0.266308175
CHRND	-0.275227028	3.469826456	-3.969301848	0.000293338	0.007664658	0.263018958
TCOF1	-0.177021261	4.339531774	-3.969276561	0.000293361	0.007664658	0.262948993
FRZB	0.391883982	4.521246851	3.967193315	0.0002952	0.007701053	0.257185619
LIN7A	-0.354856487	4.311071827	-3.964932864	0.000297208	0.007741742	0.250933382
C6ORF163	-0.20870087	3.347371817	-3.963726777	0.000298284	0.00775809	0.247598028
THAP6	-0.240491107	5.449615288	-3.961097211	0.000300645	0.007807735	0.240327561
ZNF425	-0.201195692	3.20720485	-3.958593013	0.00030291	0.00785475	0.233405543
ADGRG5	0.235495493	3.702749219	3.958023548	0.000303428	0.007856371	0.231831696
AFDN	-0.201453096	4.161588623	-3.956771423	0.000304569	0.007864121	0.228371486
DEFA6	0.309613229	3.68183335	3.95621763	0.000305074	0.007864121	0.226841236
ZNF414	0.161758399	3.239489998	3.956197014	0.000305093	0.007864121	0.22678427
AFMID	0.325311932	3.643396098	3.954443093	0.000306701	0.007893776	0.221938396
UGT2B15	0.150800094	3.18986279	3.953299582	0.000307753	0.007909078	0.218779483
SLC44A4	0.209009234	3.152998053	3.951694718	0.000309236	0.007927567	0.214346721
ILDR1	0.236747231	3.41505737	3.951528034	0.000309391	0.007927567	0.21388637
GPR45	0.226888343	4.089212081	3.948184734	0.000312504	0.007995479	0.204654432
TMEM87A	-0.200722757	6.214604349	-3.94730096	0.000313332	0.008004807	0.202214579
BRINP2	0.269084101	3.237551576	3.94623747	0.000314332	0.008004989	0.199278877
SOX12	-0.275950555	3.596226382	-3.945666427	0.000314869	0.008004989	0.197702677
ITGB1BP2	0.2463098	3.030025349	3.945608426	0.000314924	0.008004989	0.197542589
FAM9A	-0.182990872	2.99914512	-3.9451919	0.000315317	0.008004989	0.196392956
CDKN2D	0.168625458	3.527146227	3.944766091	0.000315719	0.008004989	0.195217752
NT5DC4	-0.165248937	2.948122563	-3.944341725	0.000316121	0.008004989	0.194046582
CASP5	0.337720524	3.845526069	3.941307505	0.000319005	0.008066191	0.185674219
ACSBG1	0.14965599	2.918654941	3.939560334	0.000320677	0.008096619	0.180854424
PAH	-0.153804988	2.909815143	-3.935173303	0.000324913	0.008191607	0.168756109
AKAIN1	-0.346717644	3.227740027	-3.934657243	0.000325415	0.008192301	0.167333312
LCP1	1.035639839	7.904609063	3.932163712	0.000327851	0.008216872	0.160459631
EMC4	-0.333902901	10.18399432	-3.932067643	0.000327945	0.008216872	0.160194843
NFU1	-0.349525234	10.28982668	-3.931840885	0.000328167	0.008216872	0.159569857
CD53	0.431890262	5.654540344	3.931711697	0.000328294	0.008216872	0.159213795
CFAP157	0.273776721	3.802430559	3.929478773	0.000330493	0.008259942	0.153060322
SYN3	0.309764462	3.549029603	3.928261838	0.000331698	0.008270639	0.149707309
COX18	-0.209906832	5.677795019	-3.928079005	0.000331879	0.008270639	0.149203586
GBP4	-0.475784113	5.414636696	-3.926748963	0.000333201	0.00829162	0.145539492
ECT2	0.376173806	3.981631236	3.924045057	0.000335905	0.008346866	0.138092162
LEP	0.474104032	13.30592214	3.922584204	0.000337374	0.008352485	0.134069438
RETREG1	-0.391700112	5.469962847	-3.922197467	0.000337764	0.008352485	0.133004592
APPBP2	-0.2293122	7.0680519	-3.921724412	0.000338242	0.008352485	0.131702134
MMP26	0.205699023	3.09869616	3.92162507	0.000338342	0.008352485	0.131428625
GOLGA6L6	-0.18620704	2.961355137	-3.921420552	0.000338549	0.008352485	0.130865553
HES5	-0.248367295	3.309335661	-3.919967281	0.000340022	0.008376858	0.126864816
SPRTN	0.513737708	4.491567116	3.91775697	0.000342274	0.008420331	0.120781187
ITGAM	0.477799658	5.582332872	3.916740617	0.000343314	0.008430504	0.117984268
GLDN	-0.477070752	6.99372041	-3.916399972	0.000343664	0.008430504	0.117046909
MED26	-0.230483356	5.116362301	-3.915375003	0.000344717	0.008444351	0.114226689
ADCY1	0.188425882	3.90367651	3.913902914	0.000346236	0.008464944	0.110176746
TEPP	0.205247154	3.004187919	3.91278031	0.000347398	0.008464944	0.107088715
TYROBP	1.08801817	8.50985407	3.912525911	0.000347662	0.008464944	0.106388973
HLA-DRA	0.679137329	11.08986075	3.911122785	0.000349121	0.008464944	0.102529914
RSU1	-0.220712126	5.830803472	-3.910896818	0.000349357	0.008464944	0.101908484
ITGB7	-0.369602264	4.940959203	-3.910645408	0.000349619	0.008464944	0.1012171
SLC22A4	-0.371306294	3.65451336	-3.910331897	0.000349946	0.008464944	0.100354966
REM2	-0.292705335	3.285541246	-3.910012672	0.00035028	0.008464944	0.099477146
NTSR2	0.236246628	3.193421422	3.909684362	0.000350623	0.008464944	0.098574376
PI4K2A	0.242783438	5.014323829	3.909561113	0.000350752	0.008464944	0.098235479
KIT	0.916978062	6.748703504	3.909372483	0.00035095	0.008464944	0.097716814
OR2K2	-0.168607067	3.051783822	-3.90868202	0.000351673	0.008470573	0.09581838
CIP2A	0.127593276	3.215162725	3.906230017	0.000354256	0.008499714	0.089077704
L3MBTL1	-0.178085675	3.967741882	-3.906164237	0.000354325	0.008499714	0.088896895
ZNF443	0.151845403	4.104687475	3.906131629	0.00035436	0.008499714	0.088807267
TIAM1	0.563199877	4.62897266	3.902301969	0.000358431	0.008585444	0.078282992
CYP3A7	0.213904647	3.031355223	3.899206014	0.000361755	0.008653071	0.069778171
PWP2	0.212418568	4.704678279	3.898337522	0.000362693	0.008659512	0.067392864
GZMA	1.028692233	5.875872687	3.898028631	0.000363028	0.008659512	0.066544551
SEMA3E	-0.530985713	3.614178587	-3.895826402	0.000365419	0.008693487	0.060497351
FBP1	1.21092372	6.273743123	3.895789611	0.000365459	0.008693487	0.060396336
C1ORF210	-0.301552689	3.179376148	-3.892849978	0.000368675	0.008757922	0.052326535
COX14	-0.505246004	9.41832011	-3.890709216	0.000371034	0.008801857	0.046451386
FGR	0.733048318	6.173509839	3.889349061	0.00037254	0.00882392	0.042719256
STK11IP	0.311623848	4.184654998	3.888947909	0.000372986	0.00882392	0.041618639
CCDC90B	-0.188624694	6.217378465	-3.8881126	0.000373915	0.008833802	0.039327007
TBC1D8	0.285316412	4.94998623	3.887051429	0.000375099	0.008849661	0.036416031
RBM48	-0.387509108	4.683851957	-3.886421841	0.000375803	0.00885395	0.034689121
RNF2	-0.352498097	4.939417318	-3.885972533	0.000376306	0.00885395	0.033456779
SNX29	-0.193592392	4.874301589	-3.885284374	0.000377078	0.008860043	0.031569441
SYNGR4	0.317190222	3.245176971	3.883995408	0.000378528	0.00888203	0.028034714
CHRNG	0.283395603	4.009377031	3.882305613	0.000380437	0.008914715	0.023401547
RBMY1A1	0.212918042	2.999696113	3.881313119	0.000381563	0.008925459	0.020680674
CIDEA	-0.994205165	8.003891121	-3.880990649	0.000381929	0.008925459	0.019796703
MS4A4A	1.240143135	7.665852691	3.87982716	0.000383254	0.00894432	0.016607542
STK17A	0.350092934	5.291659496	3.878879812	0.000384336	0.00895747	0.014011129
NQO1	0.736802586	10.33500647	3.878165937	0.000385154	0.008964423	0.012054778
MARCKS	0.372647898	7.483408535	3.877668715	0.000385724	0.008965614	0.010692246
MC3R	0.204467957	3.282639106	3.875113329	0.000388668	0.009021901	0.003690926
THAP12	-0.36828413	9.839290856	-3.873595173	0.000390427	0.009050574	-0.000467633
CD300LG	-0.269245283	5.886227718	-3.87119557	0.000393224	0.009097543	-0.007039254
MIOX	0.250972302	3.658103941	3.870953541	0.000393507	0.009097543	-0.007701986
RAB3GAP2	-0.253254198	3.218336483	-3.868915544	0.000395899	0.009139097	-0.013281794
LRIT1	0.149886729	2.878815198	3.86852185	0.000396363	0.009139097	-0.014359542
MYBPH	0.21340497	3.610649111	3.864924827	0.000400624	0.009222129	-0.024204306
NAGA	0.414433033	6.091248411	3.864389557	0.000401262	0.009222129	-0.025668965
ADAM12	0.422011227	5.95566717	3.863874027	0.000401877	0.009222129	-0.027079523
DLGAP2	-0.429830392	3.407423304	-3.863687599	0.0004021	0.009222129	-0.027589598
FAM209B	-0.191911883	3.673687684	-3.86292357	0.000403014	0.009230834	-0.029679894
FAM168A	0.284510917	6.666852416	3.862200321	0.000403881	0.009238443	-0.031658459
PIH1D2	-0.330608754	3.292313489	-3.860284478	0.000406187	0.009278894	-0.036898794
HOXB9	0.208287487	3.501996876	3.859833436	0.000406731	0.009279063	-0.038132352
SULT2B1	-0.230512242	4.309220368	-3.855137151	0.000412445	0.009396994	-0.050972574
RIPK3	-0.355133987	5.330046989	-3.85416894	0.000413632	0.009398126	-0.053618948
DEFB132	-1.489817688	9.626814343	-3.853952486	0.000413898	0.009398126	-0.054210534
ADH5	-0.250968948	11.03866898	-3.853766396	0.000414127	0.009398126	-0.054719124
RHBG	-0.230675943	4.311535335	-3.852657164	0.000415493	0.009414548	-0.057750459
SYPL1	-0.32021318	9.594915619	-3.852294397	0.000415941	0.009414548	-0.058741757
LUZP2	-0.537824133	3.94678288	-3.850822774	0.000417762	0.009443391	-0.062762701
SMIM29	-0.220138258	4.94126624	-3.849943703	0.000418854	0.009448584	-0.065164288
TSTD2	0.137608375	5.541021663	3.849756814	0.000419086	0.009448584	-0.065674832
LRRC45	-0.348939771	4.380351197	-3.848549619	0.00042059	0.009470136	-0.068972389
PTEN	-0.353626228	8.440069226	-3.847508558	0.000421892	0.009472101	-0.071815781
GON4L	0.233601856	5.68601024	3.847253898	0.000422211	0.009472101	-0.072511267
ARMC7	-0.303947301	5.055529036	-3.847164294	0.000422323	0.009472101	-0.072755977
CD8A	0.453584607	4.382817423	3.844865175	0.000425214	0.009507706	-0.079034014
PCDHB9	-0.339719146	3.654006566	-3.842819296	0.000427802	0.009507706	-0.084619185
DNAH5	-0.184564523	3.537328064	-3.842648688	0.000428019	0.009507706	-0.085084879
ORMDL3	-0.436903226	7.054586448	-3.842218381	0.000428566	0.009507706	-0.086259415
A4GALT	-0.394864269	4.419147496	-3.842138446	0.000428667	0.009507706	-0.086477595
ZFP2	-0.46899373	4.383972269	-3.842132082	0.000428675	0.009507706	-0.086494963
TFAP2E	0.306698864	4.134622964	3.842112377	0.0004287	0.009507706	-0.086548747
NAT14	-0.293064813	3.828219892	-3.841118194	0.000429966	0.009507706	-0.089262152
PCP2	-0.226256839	3.433966185	-3.84081446	0.000430354	0.009507706	-0.090091066
ZSWIM6	0.349963118	8.30779764	3.839981198	0.000431419	0.009507706	-0.092364957
ZNF484	-0.165448984	2.998064966	-3.839917575	0.0004315	0.009507706	-0.09253857
CDIP1	-0.308044897	4.906328786	-3.839903912	0.000431518	0.009507706	-0.092575855
MAGEF1	0.525692138	5.627303434	3.839846727	0.000431591	0.009507706	-0.092731897
PLEKHM2	-0.338102766	7.853173099	-3.839825499	0.000431618	0.009507706	-0.092789822
JCHAIN	1.279037102	5.864100367	3.835637068	0.000437011	0.009614247	-0.104216221
GDE1	0.434859174	7.892681456	3.834850589	0.000438031	0.009624426	-0.1063612
GGT6	0.234618822	3.770617866	3.833541896	0.000439734	0.009649553	-0.10993
AZU1	-0.240112807	3.062371973	-3.831511727	0.000442387	0.009688119	-0.115465221
RTCA	-0.236766914	6.813881306	-3.830924522	0.000443157	0.009688119	-0.117065987
ZNF628	-0.255897977	3.728311346	-3.830758576	0.000443375	0.009688119	-0.117518349
GZMM	0.228058908	3.801906159	3.83010425	0.000444236	0.009688119	-0.119301934
FBXO43	0.184780056	3.622550504	3.830058589	0.000444296	0.009688119	-0.119426393
SFRPY	0.706131974	5.68892706	3.829385324	0.000445183	0.009695222	-0.121261455
MOCS1	-0.402874398	5.330054958	-3.828367561	0.000446527	0.009709178	-0.124035217
RHEBL1	-0.194978356	3.786239808	-3.828049443	0.000446948	0.009709178	-0.124902136
SLC32A1	-0.17286236	2.986469362	-3.826292939	0.00044928	0.009747562	-0.129688305
AP4B1	0.166306378	4.648149157	3.825202961	0.000450732	0.009766809	-0.132657824
TCTN1	0.424229129	5.501531095	3.824345635	0.000451878	0.009769876	-0.134993251
TADA1	-0.303907442	4.685940008	-3.8239621	0.000452392	0.009769876	-0.136037958
PSG3	-0.236085026	2.952256403	-3.823455693	0.00045307	0.009769876	-0.137417283
CFAP57	-0.219018293	3.516866418	-3.823071337	0.000453586	0.009769876	-0.138464122
PTPA	-0.176262377	5.324050111	-3.822984884	0.000453702	0.009769876	-0.138699581
CHI3L1	1.022803114	5.670193147	3.822223697	0.000454726	0.009779724	-0.140772602
TP53I11	-0.347121322	4.684154469	-3.820930892	0.00045647	0.009805014	-0.144293028
BRIX1	-0.214634535	4.486611664	-3.819009241	0.000459073	0.009848694	-0.149524895
RASSF5	0.38783979	5.13592801	3.817208762	0.000461526	0.009889027	-0.154425818
DCDC2B	-0.336242558	5.017851528	-3.816647712	0.000462293	0.009893184	-0.155952795
GALNT1	0.327695612	9.311183113	3.816131215	0.000463	0.009896052	-0.157358427
IGBP1	-0.401934374	9.189108327	-3.81566815	0.000463635	0.009897371	-0.158618575
CD207	0.15111631	3.178367694	3.811755142	0.000469033	0.009998809	-0.169264455
FGF23	-0.180721128	3.275176124	-3.811386369	0.000469545	0.009998809	-0.170267505
RIMBP2	0.17470316	3.195776433	3.810343197	0.000470995	0.010017352	-0.173104669
PRM2	-0.273106061	3.244065028	-3.807334993	0.000475203	0.010094419	-0.181284315
C5AR2	-0.245795916	3.213805061	-3.806022115	0.000477051	0.010121223	-0.184853291
ARL8B	0.220395638	9.4804642	3.803115753	0.000481167	0.010196013	-0.19275212
N4BP3	-0.296747266	3.40516716	-3.802140755	0.000482555	0.010207898	-0.19540135
HLA-DRB5	0.971107651	11.20659601	3.801892102	0.00048291	0.010207898	-0.196076931
DCLRE1A	0.305786478	5.138092876	3.800847705	0.000484402	0.010226929	-0.198914313
DRC3	-0.193328829	3.546380249	-3.796089043	0.000491259	0.010359035	-0.211838131
CFAP221	0.244174741	3.722044205	3.795184506	0.000492573	0.01036355	-0.214293909
CLN8	0.40337993	5.231764135	3.795115545	0.000492674	0.01036355	-0.214481123
SC5D	-0.418386793	6.457896878	-3.790340615	0.000499668	0.010492193	-0.227440457
VSIG4	1.246185622	8.692770416	3.790112606	0.000500004	0.010492193	-0.228059102
FBXO27	0.223895849	3.986784204	3.7888231	0.000501911	0.010502661	-0.231557535
SYNGAP1	0.211280032	3.96763065	3.788736409	0.000502039	0.010502661	-0.231792707
TREM2	0.751182815	5.43557212	3.788417385	0.000502512	0.010502661	-0.232658129
COX8C	-0.170247091	2.898030339	-3.788131816	0.000502936	0.010502661	-0.233432772
GINS2	-0.197905881	3.979738703	-3.787092543	0.00050448	0.010522195	-0.236251708
NUP54	-0.237788126	5.080541984	-3.785282964	0.000507181	0.010565762	-0.241159215
INPP5B	-0.18456501	4.62623203	-3.78377575	0.000509441	0.010596821	-0.245245923
CEMIP	0.173300856	3.25346619	3.783471029	0.000509899	0.010596821	-0.246072066
GGT7	-0.206115566	3.904274991	-3.780967972	0.000513677	0.010662506	-0.252857094
LRRC15	-0.429641733	3.690111027	-3.778843976	0.000516904	0.010707838	-0.258613033
DSCAM	0.134498666	3.144301565	3.778714836	0.000517101	0.010707838	-0.258962953
SLC22A2	0.247342021	3.363974802	3.777253093	0.000519334	0.010734629	-0.262923317
NXPE4	0.266224685	3.351354947	3.777054715	0.000519638	0.010734629	-0.263460738
AURKC	-0.522270222	4.017290748	-3.776130034	0.000521056	0.010746373	-0.265965604
KLRD1	0.221552288	3.817405497	3.775873071	0.000521451	0.010746373	-0.266661642
ZNF579	0.314681453	5.447380751	3.774352914	0.000523793	0.010781761	-0.270778875
GAP43	-0.292209817	3.171401615	-3.773384405	0.00052529	0.010793575	-0.273401623
GGTLC1	0.293432967	3.523407827	3.773173286	0.000525616	0.010793575	-0.273973298
SASS6	0.371151859	4.660491475	3.772198234	0.000527129	0.010811774	-0.276613395
IFNGR2	0.462860873	9.392159665	3.771679868	0.000527934	0.010815454	-0.278016822
ARL10	0.181143158	3.984734247	3.770666003	0.000529514	0.010830066	-0.280761519
SCIN	0.626093568	5.437942005	3.770077066	0.000530433	0.010830066	-0.282355714
PWWP2A	-0.217426719	5.597707738	-3.770015728	0.000530529	0.010830066	-0.282521745
PON2	0.216980556	6.967701283	3.766055328	0.000536753	0.010938071	-0.29323919
SLC13A2	-0.147286927	3.512809399	-3.765844556	0.000537087	0.010938071	-0.293809431
UFD1	-0.318581114	9.58218946	-3.764299191	0.000539536	0.01097501	-0.29798995
ZWINT	0.767797811	5.979419979	3.763011978	0.000541584	0.011003717	-0.301471528
MFAP1	-0.203364072	8.758414288	-3.761042051	0.000544734	0.011054699	-0.306798634
NCAM2	-0.140256062	2.83287427	-3.76002507	0.000546366	0.011074821	-0.309548279
MTERF4	-0.286752007	6.284921892	-3.759530477	0.000547162	0.01107795	-0.310885406
IL21	0.250407867	3.201727503	3.755987251	0.000552896	0.011180931	-0.320462159
FUCA1	0.350996438	5.856563991	3.754671891	0.000555039	0.011211147	-0.324016327
CACNB3	-0.278656753	4.407398755	-3.753218173	0.000557418	0.01121306	-0.327943686
SCAF1	-0.248278916	4.484902561	-3.752788576	0.000558122	0.01121306	-0.329104153
RPL39	-0.219309889	13.98162684	-3.752755288	0.000558177	0.01121306	-0.329194071
IL17RC	-0.230873535	4.429765822	-3.752750025	0.000558185	0.01121306	-0.329208289
CCDC120	0.143560976	3.279520117	3.752631211	0.000558381	0.01121306	-0.329529227
TRIM10	0.132207065	3.253439761	3.749929291	0.000562834	0.011289369	-0.33682639
BPIFA2	0.251665748	3.255936074	3.748606805	0.000565027	0.011320196	-0.340397205
MTCH2	0.301490437	9.129479154	3.747674084	0.000566578	0.011326346	-0.342915282
LGMN	0.668602362	10.42330613	3.747633586	0.000566645	0.011326346	-0.343024608
RNF125	-0.550734836	7.525103966	-3.74666863	0.000568255	0.011345383	-0.345629398
DPP6	0.262993812	3.270434468	3.745919889	0.000569506	0.011347228	-0.347650331
DOCK7	-0.235480205	5.613617767	-3.745827435	0.000569661	0.011347228	-0.347899863
CSGALNACT1	0.311727309	5.899840744	3.74418483	0.000572417	0.011388994	-0.35233274
SP5	-0.416991282	4.124114173	-3.74361886	0.00057337	0.011389442	-0.353859912
JAKMIP1	0.221227836	3.287873625	3.742661255	0.000574985	0.011389442	-0.356443605
GCKR	0.136698342	3.273210098	3.742527042	0.000575212	0.011389442	-0.356805699
RUBCNL	0.530658282	4.713075329	3.74237419	0.00057547	0.011389442	-0.35721807
BACH2	-0.292490662	3.957873218	-3.742216381	0.000575737	0.011389442	-0.357643807
STRN	0.205596064	5.621081106	3.740794035	0.000578148	0.011424041	-0.361480648
PLEKHO1	0.482669562	5.611802199	3.740262679	0.000579051	0.011428807	-0.362913833
GZMK	0.845523885	4.902248868	3.736869857	0.000584849	0.011530067	-0.372062852
CAVIN1	0.486088936	9.388332644	3.735129608	0.000587844	0.01157591	-0.376754108
FGF1	0.646443173	5.76796425	3.734662287	0.000588651	0.011578598	-0.378013714
RTN4RL2	0.162227668	2.959989102	3.732431861	0.000592518	0.011632219	-0.384024562
ALAS1	0.535964767	9.071314638	3.732312893	0.000592725	0.011632219	-0.384345126
CALML6	0.152738775	3.200340309	3.731121673	0.0005948	0.011648646	-0.387554667
EGFL6	3.030796099	9.97883473	3.73105838	0.000594911	0.011648646	-0.387725186
SPTBN5	0.301983646	3.853508869	3.730644493	0.000595634	0.011649593	-0.388840216
SGSM1	0.177633813	3.498863351	3.729286247	0.000598012	0.01168288	-0.392498995
METTL21C	0.150317398	3.199218732	3.728754549	0.000598945	0.011687833	-0.393931094
EED	-0.37539965	6.169005401	-3.72837143	0.000599619	0.011687833	-0.394962943
ARHGEF4	-0.185881359	3.761533719	-3.72698138	0.000602069	0.011712332	-0.398706346
DLG5	-0.274480188	5.786029746	-3.726888909	0.000602232	0.011712332	-0.398955347
FMOD	0.529060777	11.14693565	3.726309312	0.000603257	0.0117166	-0.400515995
DPH2	-0.244758998	6.230306901	-3.725997661	0.000603809	0.0117166	-0.401355114
GTF2E2	-0.237829007	8.715029688	-3.724463877	0.000606531	0.011743616	-0.405484352
CDH19	-0.304995714	3.418100378	-3.724446877	0.000606561	0.011743616	-0.405530116
BTNL9	-0.404856023	8.622527508	-3.722778999	0.000609534	0.011787973	-0.410019469
GPR146	-0.622544521	8.390669164	-3.721274794	0.000612228	0.011826826	-0.414067479
KCNRG	-0.172664859	3.381620192	-3.720817851	0.000613049	0.011829447	-0.415297023
TM4SF5	-0.212775544	3.305168312	-3.71933432	0.00061572	0.011867737	-0.419288439
STK35	-0.234770446	5.539962522	-3.71843992	0.000617337	0.011885621	-0.421694455
SLC5A7	0.19364146	3.024302745	3.71666947	0.000620548	0.011909749	-0.426456341
GNB1	0.255786512	8.157552597	3.716244904	0.00062132	0.011909749	-0.427598117
CTNNA2	0.202455802	3.014839787	3.716240984	0.000621327	0.011909749	-0.42760866
WDFY4	0.184258723	4.192485405	3.716229404	0.000621348	0.011909749	-0.4276398
SEPTIN8	0.236457262	7.316180817	3.715365674	0.000622923	0.011916634	-0.429962424
DIRAS1	-0.223908176	3.322068643	-3.715275355	0.000623087	0.011916634	-0.430205284
ZNF593	-0.330307723	5.56147121	-3.71272733	0.000627755	0.011992629	-0.43705556
TFAP2A	-0.102224607	3.10473526	-3.710996742	0.000630945	0.012040247	-0.441706952
IL18R1	0.529051115	4.970868682	3.710312602	0.00063221	0.012051075	-0.443545476
COPS2	-0.323039691	9.196417854	-3.709904885	0.000632966	0.012052168	-0.444641078
TDRD10	-0.277645335	5.809837047	-3.709246945	0.000634186	0.012054148	-0.446408957
PSG4	0.253427908	3.415045906	3.709096507	0.000634466	0.012054148	-0.446813163
PRDM1	0.42784178	5.510287967	3.706254537	0.000639766	0.012141494	-0.454447702
TNR	-0.177877037	3.193978512	-3.705059181	0.000642008	0.012162703	-0.457658045
RCOR2	-0.288287938	4.372438742	-3.704908095	0.000642292	0.012162703	-0.458063779
DHRS7C	0.194074177	3.301225132	3.703497612	0.000644949	0.012199632	-0.461851199
ZIK1	-0.266551511	3.647491318	-3.702683115	0.000646488	0.01220958	-0.464037978
CACNA1F	0.216434707	3.399705434	3.702247081	0.000647313	0.01220958	-0.465208559
TNIP2	0.312332092	6.885460894	3.702097849	0.000647596	0.01220958	-0.465609172
LAT	0.304571416	5.133738342	3.701134229	0.000649424	0.012230696	-0.468195842
SLC2A4	0.165762675	2.997444734	3.699515052	0.000652507	0.012275376	-0.47254154
GNG13	0.296325497	3.000652303	3.698927557	0.000653629	0.012283107	-0.474118095
ZBTB6	0.351411687	3.436202997	3.697788731	0.00065581	0.01231069	-0.477173831
ATP6V0D1	0.608994329	8.262288097	3.69731004	0.000656728	0.012314549	-0.478458139
FAM118B	0.274319947	5.364780856	3.696668165	0.000657962	0.012324303	-0.480180142
LAMC2	-0.186009235	3.664000982	-3.695396292	0.000660414	0.012344729	-0.483591876
EDN2	0.163939913	3.74294452	3.69536072	0.000660482	0.012344729	-0.483687288
HCAR3	-0.492233799	9.188109036	-3.694834708	0.000661499	0.012350361	-0.485098124
NPM3	0.249429399	4.006464871	3.693750898	0.000663598	0.012376174	-0.488004753
PDIA4	0.478591652	6.433210043	3.69314288	0.000664778	0.012384286	-0.489635203
TMEM114	0.261817923	4.261748573	3.692669279	0.000665699	0.012384286	-0.490905113
EXOC3L4	-0.244113406	3.333901503	-3.692420145	0.000666184	0.012384286	-0.491573111
PXMP2	-0.625529312	7.112344916	-3.691974071	0.000667053	0.012387109	-0.492769104
RAP2B	0.231959456	6.032292068	3.690449873	0.000670031	0.012415333	-0.496855212
HEY1	-0.460153628	9.241835239	-3.690290532	0.000670343	0.012415333	-0.497282332
EN2	0.291766091	3.14857648	3.690093223	0.00067073	0.012415333	-0.497811214
DUSP18	0.314960037	5.061838032	3.689322595	0.000672242	0.012428287	-0.49987674
FBLN7	-0.361648287	5.211092382	-3.689003473	0.000672869	0.012428287	-0.500732029
TRAF7	-0.119712417	4.612384335	-3.687681392	0.000675473	0.012463055	-0.504275015
CHRD	-0.205676203	3.949788816	-3.687235188	0.000676354	0.012465992	-0.505470643
FAM167A	0.174695517	3.525183995	3.684925199	0.000680933	0.012537007	-0.511659309
SEPTIN12	0.279668494	3.95963943	3.683968408	0.000682838	0.012558697	-0.514222107
FRMD4B	0.309920155	4.604768694	3.679415741	0.000691975	0.012712386	-0.526412326
CXCL16	0.961321977	6.487214491	3.679073334	0.000692667	0.012712386	-0.527328873
SFRP4	1.487419487	8.227850909	3.676657286	0.000697568	0.012784842	-0.533794939
IL17A	-0.115193907	2.965936945	-3.676398312	0.000698095	0.012784842	-0.534487912
POTEM	0.310999552	3.702791805	3.675519541	0.000699888	0.012804087	-0.536839194
AQP2	-0.153632347	4.058953396	-3.674453128	0.000702068	0.012830394	-0.53969219
KRT4	0.143926633	3.359462492	3.673628323	0.00070376	0.012835652	-0.54189854
RPL22L1	-0.374580298	7.977076869	-3.673587965	0.000703843	0.012835652	-0.542006492
ANXA5	0.417413523	12.3632866	3.672374477	0.000706338	0.012867577	-0.545252127
PRKAR2B	-0.369617851	12.74039618	-3.671811994	0.000707498	0.012875123	-0.546756392
ADAMTS13	0.247846378	4.03118683	3.669151924	0.000713007	0.012961726	-0.553868833
EVI2A	1.187910532	7.512341645	3.667886438	0.000715643	0.012984341	-0.557251613
GALK1	0.160949231	3.609502987	3.667565911	0.000716312	0.012984341	-0.558108331
PLD3	0.848081644	7.007649408	3.667472529	0.000716507	0.012984341	-0.55835792
HAPLN4	0.340830925	3.470927991	3.66591282	0.000719772	0.013021791	-0.562526215
PDIA3	0.228988325	7.640864039	3.665765278	0.000720082	0.013021791	-0.562920473
BMS1	-0.288184718	7.825401373	-3.664978993	0.000721734	0.0130344	-0.56502145
NFATC2	0.258670385	4.59422518	3.664623801	0.000722481	0.0130344	-0.565970465
FGF19	-0.198654794	3.116992536	-3.664357008	0.000723043	0.0130344	-0.566683264
IGFL1	0.212555134	3.257721159	3.662953626	0.000726006	0.013074166	-0.570432316
LY6G6E	-0.261518128	3.098136364	-3.662421294	0.000727133	0.01308082	-0.57185423
LDLRAD3	-0.489652324	8.37760321	-3.659218442	0.000733949	0.013180132	-0.580407336
NSRP1	0.321459633	8.901259324	3.65911053	0.00073418	0.013180132	-0.580695452
NSL1	-0.260203827	5.614297801	-3.656856723	0.000739015	0.01325315	-0.586711966
RTL3	0.350105207	3.700948147	3.653860103	0.00074549	0.013342192	-0.594708697
SHISA9	0.183127603	3.129245554	3.65384421	0.000745525	0.013342192	-0.594751099
STAB1	0.418986804	5.120742506	3.651381586	0.000750888	0.013409444	-0.601320482
SERPINA7	-0.261657026	3.192376764	-3.651077714	0.000751552	0.013409444	-0.602130959
IDE	0.402669148	6.520979387	3.651050268	0.000751612	0.013409444	-0.602204158
SYNC	1.103273503	7.568164094	3.650386632	0.000753065	0.0134215	-0.603974063
EDEM1	0.313007841	7.336885955	3.649088327	0.000755915	0.013458409	-0.607436177
CACNG3	0.284145746	3.297923694	3.646070398	0.000762581	0.013563102	-0.615481651
DOCK10	0.441507506	4.375802008	3.643813674	0.000767602	0.013630466	-0.621495768
SEC11A	-0.209155455	11.56059406	-3.64365927	0.000767947	0.013630466	-0.621907189
EPHB1	0.13981896	3.195748695	3.643219718	0.000768929	0.013633886	-0.623078355
C3ORF70	-0.349200322	4.830517858	-3.642542196	0.000770445	0.013646759	-0.624883451
HDDC2	-0.271312115	7.404421108	-3.641575962	0.000772613	0.013671127	-0.627457472
SIAH3	-0.193918316	2.864930944	-3.64030187	0.00077548	0.013707811	-0.630851127
IFNLR1	0.279425454	3.840714542	3.639581407	0.000777105	0.013710459	-0.632769891
TLCD1	0.166554591	3.484831645	3.639288436	0.000777767	0.013710459	-0.633550091
ERCC3	0.429204691	7.262763123	3.639180595	0.000778011	0.013710459	-0.633837269
WNK4	0.171980941	3.059640915	3.638260921	0.000780093	0.01373314	-0.636286189
SAV1	-0.226033557	6.521395863	-3.637748359	0.000781256	0.013739606	-0.637650919
SP8	-0.145826556	3.274634889	-3.635980624	0.000785279	0.013796312	-0.64235692
CDH18	0.198852369	3.178227545	3.635602717	0.000786142	0.013797432	-0.643362828
SMAGP	-0.494616279	5.080047539	-3.634955836	0.000787621	0.013809352	-0.645084576
HOXB3	-0.264717366	6.641083103	-3.633418679	0.000791146	0.013855308	-0.649175304
PPFIA4	-0.16578064	3.032542248	-3.633113803	0.000791847	0.013855308	-0.649986551
JRKL	-0.310535902	5.26126294	-3.630073248	0.000798869	0.013964044	-0.658075405
MFSD12	0.289865856	5.114057102	3.628331565	0.000802919	0.014020643	-0.662707386
CABP5	0.160229816	3.148791485	3.626805728	0.000806483	0.014068655	-0.666764451
TANGO6	-0.307766893	4.654722465	-3.625133895	0.000810406	0.014122819	-0.671208768
CWC15	-0.255455298	9.579077742	-3.624673012	0.000811491	0.014127464	-0.672433784
GNG3	0.179369504	3.85152727	3.624043264	0.000812975	0.014139051	-0.674107515
GUK1	0.244046397	6.582769481	3.62263593	0.000816301	0.014147524	-0.677847402
SOCS7	-0.209581619	6.0093553	-3.622362626	0.000816949	0.014147524	-0.678573606
FTCD	-0.118220916	3.985725244	-3.622258985	0.000817195	0.014147524	-0.678848986
IRF3	-0.348892614	6.610507891	-3.622017126	0.000817768	0.014147524	-0.679491605
FGD2	0.247040089	4.534526263	3.621786044	0.000818317	0.014147524	-0.680105572
NOD2	0.369588018	3.731712764	3.62176046	0.000818377	0.014147524	-0.680173546
DRC1	0.281035821	3.746555144	3.620840581	0.000820564	0.01417114	-0.682617394
GIPR	-0.314736665	3.975010641	-3.620473224	0.000821439	0.014172076	-0.68359327
TUBA1C	0.601063257	11.92930117	3.617359886	0.000828889	0.014286342	-0.691861882
EDN3	-0.139206752	3.204879839	-3.616506315	0.000830943	0.014307463	-0.694128256
ZSWIM8	-0.264070937	5.181712347	-3.614144393	0.000836652	0.014391415	-0.700398208
FPR3	0.793612633	5.583365014	3.613489524	0.000838242	0.01440441	-0.702136274
EVI2B	1.257462908	7.320707451	3.612466596	0.00084073	0.014432817	-0.704850886
ELF1	0.389510453	8.096607228	3.610939167	0.00084446	0.014455699	-0.708903639
SERP1	-0.239217055	8.547930198	-3.610756996	0.000844906	0.014455699	-0.70938694
CD101	0.219960155	3.340983623	3.610683304	0.000845086	0.014455699	-0.709582443
ZNF592	-0.271900517	5.963809354	-3.610550469	0.000845411	0.014455699	-0.709934844
NRL	0.22772902	3.562177666	3.609756607	0.000847358	0.014473011	-0.712040776
PEA15	0.504313283	9.511206541	3.609454558	0.0008481	0.014473011	-0.712841981
AHI1	-0.220408343	4.903536826	-3.606973748	0.000854216	0.014548833	-0.719421285
PRR36	0.275211656	3.487484258	3.606969115	0.000854228	0.014548833	-0.71943357
IER3	0.678501163	7.968125287	3.605261628	0.000858462	0.014602799	-0.723960688
MRPS33	-0.33622311	9.414321922	-3.60480174	0.000859606	0.014602799	-0.725179825
LEMD1	0.226326981	3.422572222	3.604586562	0.000860142	0.014602799	-0.725750225
TMCO2	0.28497833	3.26207788	3.604331058	0.000860779	0.014602799	-0.726427502
HRH1	0.481799024	5.094138378	3.602827339	0.000864534	0.014652119	-0.730413003
INSR	-0.314016995	6.95680649	-3.601276271	0.000868425	0.014702004	-0.734523159
PHKA2	-0.190235688	5.03730992	-3.600975786	0.00086918	0.014702004	-0.735319311
CLIC1	0.345384546	11.03132299	3.599904369	0.00087188	0.014733234	-0.738157827
APH1B	0.437251528	6.483144863	3.598407994	0.000875663	0.014782706	-0.742121504
ZNF221	0.256849482	3.663838839	3.597819589	0.000877156	0.014793248	-0.743679884
C3AR1	1.092050203	8.454858988	3.597486585	0.000878001	0.014793248	-0.744561786
GATAD2A	0.1717895	5.006695811	3.596888644	0.000879521	0.014804418	-0.746145223
CLEC12B	-0.132258749	2.878604805	-3.596321864	0.000880965	0.014813784	-0.747646025
CYP1B1	0.552761585	6.234478649	3.595812331	0.000882264	0.014813784	-0.74899514
PROCA1	-0.234747725	4.005572849	-3.595660737	0.000882651	0.014813784	-0.749396504
NAPSA	0.315681689	3.889890576	3.594870039	0.000884672	0.014833289	-0.751489848
C1ORF94	-0.176091472	3.616615802	-3.594329553	0.000886056	0.014842086	-0.752920634
CTTNBP2	-0.418828528	5.55264642	-3.593674149	0.000887737	0.014855837	-0.754655496
UFSP2	-0.321269493	8.948885836	-3.592787997	0.000890015	0.014873556	-0.757000906
IL10RA	0.96707937	7.089594763	3.592496627	0.000890765	0.014873556	-0.757772024
KRT74	0.212520137	3.660866824	3.592258168	0.00089138	0.014873556	-0.758403087
CCDC184	0.20149313	3.287381041	3.590339626	0.000896338	0.014930938	-0.763479631
HLF	-0.670939088	6.751041047	-3.590147932	0.000896835	0.014930938	-0.763986788
CCDC65	-0.241672968	3.0656603	-3.589925263	0.000897412	0.014930938	-0.76457588
VIP	-0.466072159	3.564192459	-3.589527024	0.000898446	0.014933749	-0.765629411
PRSS21	-0.194681132	3.341359324	-3.587971172	0.000902496	0.014986636	-0.769744838
S100Z	-0.169823902	3.285739875	-3.58709382	0.000904787	0.01499751	-0.772065161
PRPF40B	-0.264663294	4.212226911	-3.586889367	0.000905322	0.01499751	-0.772605835
ITGAD	0.291586613	3.876656693	3.586723506	0.000905756	0.01499751	-0.773044443
PDE1C	0.116428064	3.32888773	3.585993597	0.000907668	0.01501478	-0.774974518
RTF2	-0.187816963	6.079879082	-3.585068446	0.000910098	0.015023152	-0.777420589
AADAT	-0.270850367	4.301195243	-3.585002938	0.00091027	0.015023152	-0.777593778
GRN	0.580531034	8.854286832	3.584625281	0.000911264	0.015023152	-0.778592193
CERS6	-0.313324494	5.847739253	-3.584477164	0.000911654	0.015023152	-0.77898376
NUDT10	0.133569866	3.228890782	3.584145608	0.000912528	0.015023214	-0.779860236
TREML2	0.419950518	3.715604593	3.58377826	0.000913496	0.015024842	-0.780831287
RAP1GDS1	-0.304298794	6.689419053	-3.580091227	0.000923276	0.01517125	-0.790574913
HCK	0.836001656	6.512824361	3.579576265	0.00092465	0.015179384	-0.791935399
TMEM200C	0.159456437	3.086826838	3.578527053	0.000927456	0.01521098	-0.794707031
TMEM51	0.290151424	4.713211384	3.575377736	0.000935926	0.01533533	-0.803023982
ERVH48-1	-0.196202669	3.056048766	-3.57442694	0.000938497	0.015350967	-0.805534209
DEFB129	-0.178167308	2.759860559	-3.574334805	0.000938747	0.015350967	-0.80577744
HCLS1	0.687164133	7.963024497	3.574039738	0.000939547	0.015350967	-0.806556379
AP4S1	-0.277280997	4.991880195	-3.573454309	0.000941135	0.015362387	-0.808101744
KIAA0930	0.44923146	6.546995983	3.571063409	0.00094765	0.015454118	-0.814411747
COLGALT2	0.210850686	3.393116551	3.56855281	0.000954537	0.015543392	-0.82103542
SP7	0.180261596	3.264745764	3.568412227	0.000954924	0.015543392	-0.821406251
IFNG	0.296435648	3.318156318	3.567816099	0.000956567	0.015549892	-0.82297864
TAS2R13	0.189088641	2.967649003	3.567614205	0.000957124	0.015549892	-0.823511139
CENPV	-0.353395503	4.601646634	-3.565700563	0.00096242	0.015621232	-0.828557679
INA	-0.192157569	3.372728715	-3.565017472	0.000964317	0.015637329	-0.830358762
LETMD1	-0.394372394	9.582833345	-3.564257302	0.000966432	0.015656931	-0.832362877
COQ5	-0.30704776	8.86479929	-3.563287056	0.000969139	0.015686064	-0.834920532
TMEM130	0.176047392	3.006646187	3.562609133	0.000971034	0.015696413	-0.836707393
SYN2	-0.348395507	5.048457872	-3.56210972	0.000972433	0.015696413	-0.838023631
GABRB2	0.310448824	3.690488764	3.561794497	0.000973317	0.015696413	-0.838854377
AMZ1	-0.197382812	3.936822711	-3.561567817	0.000973953	0.015696413	-0.839451753
INSL5	-0.255514451	3.074467526	-3.561435997	0.000974323	0.015696413	-0.839799133
NDUFB4	-0.256615572	7.587504802	-3.559369846	0.00098014	0.01577542	-0.84524315
SYNE1	-0.356839333	5.198610172	-3.556552238	0.000988128	0.015889167	-0.852664633
CLCN1	-0.254954417	3.861401686	-3.556030276	0.000989614	0.015898267	-0.854039144
SETD4	0.264786999	5.091173827	3.554151995	0.000994981	0.015969633	-0.858984501
DAND5	0.33961691	3.592975035	3.55374462	0.000996149	0.015973529	-0.860056913
EFCAB6	-0.147784366	3.200276281	-3.553050346	0.000998142	0.015990642	-0.861884446
ADGRA1	-0.226527373	3.117271478	-3.552376057	0.001000081	0.016006863	-0.863659204
FSCN2	-0.218681682	2.975918842	-3.551088343	0.001003795	0.016051429	-0.86704806
RBBP5	0.425422361	4.593983657	3.550613279	0.001005169	0.016058522	-0.868298125
IGSF21	0.227775391	3.78545459	3.548682998	0.001010768	0.01613305	-0.873376537
RNASE6	0.836459854	6.289065433	3.547409482	0.001014478	0.016177322	-0.876726302
MUC17	-0.180841405	3.422665007	-3.547086656	0.001015421	0.016177416	-0.877575346
SFR1	-0.495488394	6.02387102	-3.546756904	0.001016385	0.016177846	-0.878442567
STOX1	-0.753800223	5.297172186	-3.54600412	0.001018588	0.016195859	-0.880422175
TCEAL1	0.343319068	8.354304395	3.545729864	0.001019392	0.016195859	-0.881143337
NCF4	0.571977612	5.449659813	3.541817569	0.001030926	0.016361929	-0.891427803
CLDND2	-0.388233975	4.150310488	-3.541093658	0.001033074	0.016361929	-0.893330169
ESRRA	-0.217765197	5.767463648	-3.540942517	0.001033523	0.016361929	-0.893727328
TLR8	0.607933842	4.906747788	3.540905045	0.001033634	0.016361929	-0.893825793
LENEP	0.276786719	3.80546512	3.540352225	0.001035278	0.016372945	-0.895278379
CCDC141	-0.246882612	3.221601204	-3.538941759	0.001039484	0.01642372	-0.898984
TPCN1	-0.265802872	5.769485898	-3.538638437	0.001040391	0.01642372	-0.899780802
PAX1	0.103597571	3.242320173	3.535218128	0.001050667	0.01657079	-0.908763302
FAM20B	0.237835298	7.973221947	3.534898396	0.001051632	0.016570886	-0.90960277
SPP1	0.942882352	5.661961955	3.532352342	0.001059352	0.016677305	-0.916286163
PPP1R16A	-0.50682359	5.596462248	-3.53189676	0.001060739	0.016683932	-0.917481813
NHSL1	0.238074363	4.162047641	3.529435783	0.001068261	0.016774331	-0.923939178
ZNF614	-0.217920583	3.95546756	-3.529381152	0.001068429	0.016774331	-0.924082497
CD48	0.431917031	4.850159691	3.526839183	0.001076254	0.016880614	-0.930749961
FRMPD4	-0.159583092	3.336173553	-3.526302662	0.001077912	0.016880614	-0.93215692
APAF1	-0.229155692	4.3738146	-3.526232094	0.001078131	0.016880614	-0.93234197
ZNF701	-0.203224675	3.85966047	-3.525055714	0.001081777	0.016922357	-0.935426477
ZFAND1	-0.443000393	8.582001686	-3.523040962	0.001088048	0.016970018	-0.940708025
PEMT	1.014067136	9.10953774	3.522900427	0.001088487	0.016970018	-0.941076372
PROZ	-0.2134507	3.530483116	-3.522800037	0.001088801	0.016970018	-0.941339492
KLHL1	0.13584009	3.124422422	3.522707856	0.001089089	0.016970018	-0.941581095
CCDC85A	-0.313018465	6.131964334	-3.522500587	0.001089737	0.016970018	-0.942124328
GRHL3	0.283120859	3.044595975	3.521458678	0.001092998	0.0170018	-0.944854821
EPOP	-0.702485513	4.417245764	-3.521220208	0.001093746	0.0170018	-0.945479716
ZSCAN30	-0.152724816	4.600385195	-3.519254521	0.00109993	0.017082545	-0.950629844
ACADS	-0.386455387	6.8546077	-3.51831193	0.001102907	0.017113391	-0.953098936
ZMYND15	-0.313368161	3.538699301	-3.516331455	0.001109187	0.017183988	-0.958285648
PPARA	-0.292680781	4.804010163	-3.516249852	0.001109447	0.017183988	-0.958499328
NOL4L	-0.115130508	3.882192963	-3.515588279	0.001111553	0.017201181	-0.96023159
ZNF491	0.384716564	3.534438042	3.513758103	0.001117399	0.017276169	-0.965022866
MCM4	0.162835949	3.880219314	3.512545772	0.001121288	0.017320786	-0.968195974
KCTD10	0.376558826	9.1357204	3.511743247	0.001123869	0.017345147	-0.970296165
MRLN	0.14655651	2.93990472	3.511172438	0.001125709	0.017358025	-0.971789816
ITIH5	0.628964235	10.68858471	3.509566827	0.001130898	0.017422494	-0.9759906
C4ORF47	-0.253284972	3.341589502	-3.508932366	0.001132956	0.017438629	-0.977650283
MRPL51	-0.257114108	8.54720138	-3.506978746	0.001139312	0.017517659	-0.982759795
ATP13A5	0.191967261	3.198746351	3.506731657	0.001140119	0.017517659	-0.983405929
PHYHIP	0.192830887	3.675548023	3.505166795	0.001145239	0.017580684	-0.987497498
ANKDD1A	0.46183153	5.878748959	3.503653853	0.00115021	0.017641313	-0.991452435
SLC2A10	0.604918367	7.574586355	3.500725576	0.00115989	0.017773996	-0.999104701
AURKB	-0.152661072	3.216595361	-3.499144987	0.001165147	0.017838732	-1.0032338
SKA2	-0.28646027	7.345489844	-3.497013512	0.001172273	0.017899964	-1.008800526
NECAP2	0.168743427	6.004100143	3.496937062	0.001172529	0.017899964	-1.009000158
ZNF43	-0.432855906	6.322392583	-3.496917342	0.001172596	0.017899964	-1.00905165
DYDC1	-0.151301038	2.872752024	-3.496709617	0.001173292	0.017899964	-1.009594061
RIMS1	0.115518166	3.268255401	3.494027038	0.001182328	0.018010423	-1.016597338
MAD2L1	0.315792885	3.837120304	3.493941083	0.001182618	0.018010423	-1.01682169
ZHX3	0.218301577	5.598288284	3.492503875	0.001187488	0.018068645	-1.020572568
ANKRD60	0.130549128	3.203698697	3.49111406	0.001192215	0.018109261	-1.024199011
CD300A	0.254585876	4.303681038	3.491102469	0.001192254	0.018109261	-1.02422925
KHDC3L	0.159846583	3.269568253	3.489763116	0.001196827	0.01816274	-1.027723324
VBP1	-0.216716466	10.05639479	-3.488597171	0.001200821	0.018207356	-1.030764456
FSCB	-0.153067625	2.959654734	-3.487335523	0.001205158	0.018257079	-1.034054629
SPRR3	0.303748802	3.448255852	3.486971067	0.001206413	0.018260081	-1.035004958
ENTPD5	0.138834664	4.46551498	3.485153917	0.001212691	0.018339039	-1.039742471
CELF6	-0.333493883	3.884955832	-3.484724972	0.001214178	0.018345456	-1.040860595
SLC1A5	-0.332634994	6.77170947	-3.483368703	0.00121889	0.018400553	-1.044395496
LPXN	0.391301553	6.015162364	3.482042735	0.001223514	0.018427625	-1.047850743
ARPC5	0.320436958	7.169416493	3.481979816	0.001223734	0.018427625	-1.048014682
IL25	0.125610314	3.569133149	3.481733144	0.001224596	0.018427625	-1.048657388
C16ORF70	0.265109773	4.677401693	3.481631399	0.001224952	0.018427625	-1.048922479
SSX3	0.125436058	3.358673832	3.479748573	0.001231553	0.018510814	-1.053827353
DEFB123	0.230389986	3.165660527	3.478598496	0.001235603	0.018536291	-1.056822704
CCDC86	-0.406727871	6.353432351	-3.478511392	0.00123591	0.018536291	-1.057049545
WDR49	-0.103463291	2.904932843	-3.478353094	0.001236468	0.018536291	-1.057461786
KIAA1549	-0.218196079	3.436228321	-3.47755165	0.001239299	0.018562621	-1.059548754
VPS52	-0.318350893	8.796744541	-3.475706682	0.001245841	0.018628453	-1.06435214
EMSY	-0.246266074	4.667453494	-3.475703526	0.001245852	0.018628453	-1.064360354
LRPPRC	-0.286586533	8.045701226	-3.475134201	0.001247877	0.018642594	-1.065842331
HS6ST1	-0.170318116	4.558507503	-3.474741324	0.001249277	0.018647369	-1.066864933
YARS2	-0.290986614	7.023662846	-3.474174883	0.001251297	0.018651428	-1.068339194
CCNJL	-0.243108764	3.408174498	-3.474059573	0.001251708	0.018651428	-1.068639292
HOXB8	-0.189773991	3.344775903	-3.472041455	0.001258934	0.01873496	-1.073890701
LYPD6	0.13525117	3.09871246	3.47188827	0.001259484	0.01873496	-1.074289247
SEMG2	-0.181888313	2.904798898	-3.471286429	0.001261647	0.018740737	-1.075854978
CIITA	0.139053884	3.920010901	3.47117656	0.001262043	0.018740737	-1.076140793
UPK2	0.249426652	3.243130237	3.469003762	0.001269885	0.018840994	-1.081792228
MYH7	0.202068826	3.135054502	3.467638105	0.001274838	0.018898245	-1.085343363
CHP1	-0.364310918	7.738804685	-3.466839962	0.001277741	0.01890146	-1.087418453
HEY2	-0.432861238	4.225612709	-3.466764008	0.001278018	0.01890146	-1.087615914
CD300C	-0.200648768	3.802264235	-3.466381579	0.001279412	0.01890146	-1.08861009
MGAT1	0.438053383	8.316933846	3.466375766	0.001279433	0.01890146	-1.088625201
CHRNE	-0.146773914	3.551552159	-3.464024006	0.001288035	0.018996712	-1.094737685
TSPY1	0.135322072	3.517294149	3.464011717	0.001288081	0.018996712	-1.09476962
NDUFAF2	-0.403751723	8.238988862	-3.463309155	0.001290661	0.019018532	-1.096595238
NUSAP1	0.424371907	3.993606495	3.461924217	0.001295763	0.019077431	-1.100193464
KIF20A	0.214138706	3.096062213	3.461485598	0.001297383	0.019085009	-1.10133289
EIF2AK2	-0.334218856	7.105460399	-3.459179799	0.00130593	0.01919439	-1.10732158
UBE2S	-0.352552005	4.200252209	-3.458837711	0.001307202	0.019196757	-1.108209886
LCN10	-0.316991472	4.125375708	-3.456852855	0.00131461	0.019289136	-1.113363101
SOS2	-0.219409569	4.861539686	-3.456328619	0.001316573	0.019290421	-1.114723902
MYO7A	-0.193439172	4.262841501	-3.456177381	0.00131714	0.019290421	-1.115116464
LNX2	-0.310052496	7.008061636	-3.455935125	0.001318048	0.019290421	-1.115745258
GAL3ST3	0.263130311	4.058567918	3.455036813	0.001321423	0.019323427	-1.118076694
ALOX12	0.233731994	3.045746554	3.453281057	0.001328041	0.019403783	-1.122632594
KLHL6	0.242875884	3.507447289	3.450899675	0.001337069	0.019513096	-1.128809977
CPN2	-0.345724217	3.191296628	-3.450712064	0.001337783	0.019513096	-1.129296553
RAC1	0.212546676	8.799827238	3.449837787	0.001341113	0.019545172	-1.13156384
PIK3CG	1.075582379	3.837370285	3.449432403	0.001342661	0.01955122	-1.132615032
RBM18	-0.284389826	6.157986927	-3.447542739	0.001349895	0.019640003	-1.137514237
PHF5A	-0.508720717	6.945598242	-3.445399858	0.001358144	0.019721374	-1.143068256
DIAPH3	0.155151399	3.23325001	3.444906433	0.00136005	0.019721374	-1.144346881
KCNH1	-0.136598215	3.031493576	-3.444762331	0.001360607	0.019721374	-1.144720281
TEX29	-0.181417262	3.096274323	-3.44461731	0.001361168	0.019721374	-1.145096053
ZSCAN9	-0.257034313	4.666384645	-3.444413012	0.001361959	0.019721374	-1.145625404
ZNF114	-0.246345741	3.351277298	-3.44431468	0.001362339	0.019721374	-1.145880186
NUDT4	-0.211191276	5.826216987	-3.441963072	0.001371474	0.019836981	-1.151972135
MALSU1	-0.197152931	6.978404005	-3.441575935	0.001372983	0.019842195	-1.152974822
ZNF732	-0.10668499	2.821341902	-3.4411689	0.001374572	0.019848546	-1.154028986
MOB1A	0.275651405	7.55632399	3.440345038	0.001377793	0.01987713	-1.15616247
SLC24A4	0.138106338	3.306793051	3.4400742	0.001378854	0.01987713	-1.156863779
GRIA1	-0.21230469	3.534972854	-3.43862716	0.001384533	0.019911411	-1.160610258
ABCC4	0.180262885	3.521203919	3.438530836	0.001384912	0.019911411	-1.160859618
TWIST1	-0.826223207	8.891670501	-3.438497455	0.001385043	0.019911411	-1.160946032
SLC19A2	-0.696589006	8.420765298	-3.438294015	0.001385843	0.019911411	-1.161472676
DEFB103B	0.161224995	3.477939974	3.437299184	0.001389764	0.019936869	-1.164047752
CYB561A3	0.520595151	7.650034174	3.437075776	0.001390646	0.019936869	-1.164625979
CMC2	-0.271838739	8.760920123	-3.436665093	0.001392269	0.019936869	-1.165688865
C1QTNF9	0.404698295	3.998835806	3.436492093	0.001392953	0.019936869	-1.166136586
ALKBH4	-0.242697673	5.074013506	-3.436382297	0.001393387	0.019936869	-1.166420729
LY86	0.612965226	6.594108569	3.435475445	0.00139698	0.019971722	-1.168767412
CENPL	-0.228532286	7.273096012	-3.43510066	0.001398467	0.019976447	-1.169737158
GPRC6A	0.350785241	3.566065846	3.434115825	0.001402382	0.020015819	-1.17228513
PROC	0.210388191	3.578668469	3.433739199	0.001403882	0.020017148	-1.173259436
GPC4	0.644629318	5.36071235	3.433432961	0.001405103	0.020017148	-1.174051615
SLC18B1	0.609427406	8.145590358	3.433170478	0.00140615	0.020017148	-1.174730578
ALDH1A3	0.527377729	5.510958323	3.432929715	0.001407112	0.020017148	-1.175353333
MAPRE3	-0.243923718	3.894261479	-3.431963458	0.001410976	0.020051576	-1.17785242
E2F3	0.375371054	6.254803227	3.431744192	0.001411854	0.020051576	-1.178419468
TNFSF8	0.27101887	4.238999191	3.430674379	0.001416146	0.020083506	-1.181185865
PRB4	0.424439482	3.922092543	3.430363441	0.001417396	0.020083506	-1.181989828
RHBDL3	0.149996649	3.275926642	3.430315095	0.001417591	0.020083506	-1.182114826
EPB41L4B	-0.307617858	6.088015681	-3.42983708	0.001419515	0.020094278	-1.183350698
KIAA1143	-0.27881254	8.358156998	-3.428862656	0.001423444	0.020131036	-1.185869719
ACTL6B	-0.131127129	3.222156424	-3.428615477	0.001424443	0.020131036	-1.186508652
TMC4	-0.340300836	3.656211041	-3.428293329	0.001425745	0.020132966	-1.187341337
SFT2D1	-0.196292714	6.128671014	-3.42626824	0.001433958	0.020232392	-1.192574822
AKR1C2	0.243001795	13.63070505	3.425880758	0.001435534	0.020238102	-1.193576016
GRID2	0.12559464	2.986201462	3.425430827	0.001437367	0.020247411	-1.194738497
CARD14	0.116331833	3.59509239	3.424535427	0.001441021	0.020282339	-1.197051689
GRSF1	-0.154805271	6.985523308	-3.423009066	0.00144727	0.020337749	-1.200994186
GDF3	0.341860831	3.953757618	3.422562333	0.001449104	0.020337749	-1.202147897
TCEA2	-0.219235827	5.064490569	-3.422490393	0.001449399	0.020337749	-1.202333678
FERD3L	0.209634217	3.497806305	3.422202818	0.001450581	0.020337749	-1.203076307
OSTF1	0.388919999	7.025656568	3.422138529	0.001450846	0.020337749	-1.203242318
PRXL2C	0.374232225	7.372331987	3.421143521	0.001454943	0.020363319	-1.205811527
BPIFB4	0.209756361	3.411986904	3.420837936	0.001456204	0.020363319	-1.206600498
MAOA	-0.318303712	10.81315347	-3.420622769	0.001457092	0.020363319	-1.207156003
FJX1	0.34177275	4.209238715	3.420551486	0.001457386	0.020363319	-1.207340035
SOX1	-0.145459984	3.401657173	-3.420138426	0.001459093	0.020366196	-1.208406383
TMEM125	0.30240725	3.309235189	3.419931079	0.001459951	0.020366196	-1.208941643
SECISBP2L	-0.327186764	6.095001646	-3.41964538	0.001461133	0.020366239	-1.209679136
C4ORF46	0.394465881	4.596420587	3.419078408	0.001463482	0.020373186	-1.211142601
TRIAP1	-0.306745817	9.232578438	-3.418955795	0.001463991	0.020373186	-1.211459073
EYA3	-0.170717998	4.237470556	-3.418301012	0.001466709	0.02038327	-1.213149007
MYOF	0.455726604	7.960446136	3.418212752	0.001467076	0.02038327	-1.213376784
SUN5	-0.163276014	3.707978982	-3.417488854	0.001470088	0.020402475	-1.215244874
CD244	0.173248262	3.225614654	3.417312818	0.001470821	0.020402475	-1.215699121
THAP3	-0.218649655	4.290345287	-3.416906001	0.001472517	0.020409607	-1.216748833
MAOB	-0.260067371	5.652997629	-3.416034018	0.001476158	0.02044367	-1.218998594
ACOT6	-0.318322563	3.118830474	-3.41567664	0.001477653	0.020447976	-1.21992056
TJP2	-0.263926285	5.945001077	-3.414899658	0.001480908	0.020476613	-1.221924849
CABYR	-0.18163177	3.325185946	-3.41409201	0.001484299	0.020507079	-1.224007987
VDAC3	-0.192040282	8.274206051	-3.413346847	0.001487434	0.020533966	-1.225929733
DGKZ	-0.181820165	4.648153885	-3.412307818	0.001491816	0.02057801	-1.22860898
TRAF1	0.135378629	3.512899475	3.408716214	0.001507059	0.020771672	-1.237867
DPEP3	-0.205788845	3.425470544	-3.408142753	0.001509506	0.020788814	-1.239344728
TUBB2A	0.593542906	9.134218729	3.406163627	0.001517982	0.020888885	-1.244443644
NAGK	0.371702178	9.000185755	3.404283263	0.001526077	0.02098356	-1.249286667
SIGLEC15	0.379710512	4.378155282	3.403531054	0.001529327	0.021011516	-1.251223647
MBOAT1	0.445770851	6.089433733	3.40295213	0.001531833	0.021029212	-1.252714252
USP13	-0.268597636	7.16659364	-3.402495308	0.001533813	0.021039669	-1.253890377
P4HB	0.439488433	8.786542222	3.402146286	0.001535327	0.021043727	-1.254788906
PDE2A	-0.361398885	7.27937441	-3.400029291	0.001544543	0.021150761	-1.260237894
TKFC	0.193215826	4.127667539	3.399478413	0.00154695	0.021150761	-1.26165552
LURAP1L	0.366899946	7.566525294	3.399344401	0.001547536	0.021150761	-1.262000367
ADH7	0.172486841	3.212324812	3.399230365	0.001548035	0.021150761	-1.262293806
MPEG1	0.971636821	8.51824267	3.397905278	0.001553843	0.021200538	-1.265703147
ME1	-0.367704567	8.393793699	-3.397500748	0.00155562	0.021200538	-1.26674383
PCLAF	0.292156662	4.032567794	3.397365297	0.001556216	0.021200538	-1.267092271
CELF5	-0.127070561	3.012910596	-3.397149833	0.001557163	0.021200538	-1.267646531
SERPINA6	0.198829217	3.122763284	3.396981423	0.001557905	0.021200538	-1.268079733
CST5	-0.165587883	3.447817918	-3.396669617	0.001559278	0.021200538	-1.268881767
ANKRD46	-0.294338292	7.827579986	-3.396071961	0.001561913	0.021200538	-1.270418962
DEFB108B	-0.157830156	2.929213783	-3.395936759	0.00156251	0.021200538	-1.270766686
CST8	-0.143921452	3.544442962	-3.395887654	0.001562726	0.021200538	-1.270892976
NKX2-8	-0.251297383	3.386604472	-3.394782138	0.001567615	0.021250159	-1.273735946
RHEX	0.561276948	6.287466008	3.393065261	0.001575235	0.021328129	-1.278150134
GBP6	0.131917753	2.915344643	3.392856244	0.001576165	0.021328129	-1.278687448
NPAS1	-0.250849861	3.765388192	-3.392652674	0.001577071	0.021328129	-1.279210743
CTLA4	0.149106829	3.453708862	3.391871569	0.001580554	0.0213585	-1.281218487
WNT2B	0.506925234	4.327991447	3.390867761	0.00158504	0.021402375	-1.283798303
ATP1A1	0.371487158	8.154717525	3.38887837	0.001593967	0.021506096	-1.2889099
FLG2	-0.193071205	3.057284066	-3.387947528	0.00159816	0.021545841	-1.291301085
ADGRG3	-0.183825314	3.643921365	-3.387606739	0.001599698	0.021549751	-1.29217643
ETFA	-0.443419743	10.76144987	-3.386959243	0.001602624	0.021572338	-1.293839451
PCDH18	-0.493601141	8.523928395	-3.38607767	0.001606615	0.021609226	-1.2961034
DDX53	-0.183326152	2.95376893	-3.3849281	0.001611835	0.021662557	-1.299055112
OR7E24	0.1150191	3.155631168	3.382304952	0.001623805	0.02180647	-1.305788491
PPP2R3B	-0.12752403	3.408375894	-3.381712956	0.001626519	0.021825936	-1.307307703
MS4A6A	0.781419583	7.407434092	3.380907925	0.001630215	0.02185347	-1.309373394
STIMATE	0.226037773	5.227408246	3.38071522	0.001631101	0.02185347	-1.309867831
KRT83	-0.153793196	3.776642387	-3.380379513	0.001632646	0.021857209	-1.310729145
GRIA4	-0.112058573	2.927649661	-3.379368597	0.001637306	0.021902617	-1.313322543
TMEM156	-0.146474838	3.214077066	-3.378829429	0.001639797	0.021918956	-1.314705551
CDHR2	-0.165546268	4.362138917	-3.378213849	0.001642645	0.021940044	-1.316284422
GPNMB	0.638761036	8.879856804	3.377481384	0.00164604	0.021968398	-1.318162883
LOX	0.466767534	7.110624251	3.377124725	0.001647695	0.021971963	-1.319077482
ARTN	0.217981002	3.659348949	3.376875848	0.001648851	0.021971963	-1.31971566
ARPC2	0.242854363	11.38752513	3.375694037	0.001654352	0.022028266	-1.322745756
PHLDA2	0.374038342	3.833987277	3.374310456	0.001660814	0.022069645	-1.326292456
FLNA	0.462510305	7.725730345	3.374289935	0.00166091	0.022069645	-1.326345053
UBXN8	-0.418176942	7.548634804	-3.374208035	0.001661293	0.022069645	-1.326554973
SYNJ2	0.154504542	3.981851262	3.372172892	0.001670845	0.022179474	-1.331770406
IL22RA1	-0.230324228	3.711334513	-3.371378757	0.001674587	0.022198526	-1.333805069
ANKRD26	-0.24053858	3.809687331	-3.371322649	0.001674851	0.022198526	-1.333948813
HS3ST2	0.691577717	4.968844597	3.370545602	0.00167852	0.022230096	-1.33593943
NOS2	0.15634936	3.687307791	3.368878561	0.001686418	0.022317575	-1.340209175
TMEM266	0.224456446	3.233830253	3.367692976	0.001692056	0.022375044	-1.343245094
NEUROG3	0.199639203	3.227211248	3.367390621	0.001693497	0.022376963	-1.34401924
ZFAND6	-0.208117393	7.164808187	-3.365899695	0.001700618	0.022449415	-1.347836046
COL23A1	0.180510807	3.554828707	3.36543624	0.001702838	0.022449415	-1.349022319
ACP2	0.383726981	7.251770879	3.365427534	0.00170288	0.022449415	-1.349044603
UNC13D	-0.226628774	3.775061603	-3.363642192	0.001711456	0.022545269	-1.353613585
OR4D2	0.374017559	3.255327201	3.363284266	0.001713181	0.022550783	-1.354529418
PBX3	0.501359251	7.499865758	3.36254737	0.001716736	0.022570686	-1.356414769
DTYMK	0.164065166	4.686861346	3.362429252	0.001717306	0.022570686	-1.356716955
CDKN2C	-0.483667051	10.6695745	-3.361656387	0.001721044	0.022602608	-1.358694056
PANX2	-0.125198155	4.309428364	-3.360298458	0.00172763	0.022671859	-1.362167246
ALS2CL	-0.154740385	4.701863249	-3.359486623	0.001731579	0.022706426	-1.364243325
GALNT15	-0.394282614	7.862881006	-3.358393583	0.001736909	0.022757039	-1.367038096
FLRT2	0.448601798	6.121667837	3.35815511	0.001738074	0.022757039	-1.367647779
HEMK1	-0.289735413	4.92192713	-3.357250066	0.001742502	0.022792828	-1.369961406
ZPR1	-0.358421352	6.790479434	-3.357057235	0.001743447	0.022792828	-1.370454312
ARHGAP24	-0.315669583	6.22445745	-3.353504441	0.001760943	0.023000932	-1.379533049
SLC39A11	0.633871696	5.976105941	3.353285075	0.001762029	0.023000932	-1.380093442
TSGA13	-0.230362771	3.338076535	-3.352113504	0.001767838	0.023059338	-1.383086011
EPX	0.232623274	3.548189101	3.35152823	0.001770747	0.023079852	-1.384580777
RPP25	-0.210508622	4.805316194	-3.351070923	0.001773023	0.023085348	-1.385748623
OR2W1	0.104611285	2.758434174	3.350888982	0.00177393	0.023085348	-1.386213228
DCP1A	-0.269657325	7.846453068	-3.350593111	0.001775405	0.023085348	-1.386968741
NEK6	0.29278297	4.790552017	3.350141081	0.00177766	0.023085348	-1.388122936
ZNF75A	-0.211074857	6.616007861	-3.350102563	0.001777852	0.023085348	-1.388221284
CADPS	-0.095791505	2.966544812	-3.349773573	0.001779496	0.023089328	-1.389061257
PPM1E	0.119654673	2.933751587	3.348821945	0.001784258	0.023122412	-1.391490688
MYADML2	-0.259038136	3.314042707	-3.34857716	0.001785485	0.023122412	-1.392115546
HOXC11	0.447030342	4.245351612	3.348462019	0.001786062	0.023122412	-1.392409455
PLBD1	0.174555979	5.910565538	3.347103019	0.001792891	0.023193425	-1.39587803
LSP1	0.417992589	5.885947404	3.346754633	0.001794645	0.023198744	-1.396767093
PLBD2	0.279273502	6.039423172	3.34542077	0.001801378	0.023268356	-1.400170579
SRSF12	-0.188638217	2.93488112	-3.343548712	0.001810867	0.023372939	-1.404946088
RAP1GAP	0.196646566	4.072967248	3.34329029	0.001812181	0.023372939	-1.405605194
C5ORF63	-0.284861227	3.84350531	-3.341753503	0.001820012	0.023456424	-1.409524203
MYH14	-0.153433257	4.163163932	-3.341376456	0.001821938	0.02346374	-1.410485572
TMUB2	-0.298650474	6.424904033	-3.340034288	0.001828811	0.023534699	-1.413907268
FCGR2B	1.099495093	7.235147193	3.339692722	0.001830564	0.023539717	-1.414777933
ERICH4	0.243719539	3.658760192	3.338317186	0.00183764	0.023613122	-1.41828373
SPATC1	-0.199008484	3.337075245	-3.337807612	0.001840267	0.023629307	-1.41958227
ROBO2	-0.149281945	3.216883112	-3.337127187	0.001843782	0.023656845	-1.421316022
HMOX1	0.836978813	7.239811156	3.336322762	0.001847945	0.023692659	-1.423365485
IRS1	-0.534157453	6.871671053	-3.335678109	0.001851288	0.023717909	-1.425007694
UBE2E2	0.274361557	9.591985019	3.334770114	0.001856006	0.023760729	-1.427320459
GBE1	-0.258483138	11.8718859	-3.333493084	0.001862661	0.023828264	-1.430572622
UCHL1	0.702103428	5.773603054	3.330285106	0.001879479	0.024025618	-1.438739265
SNX22	0.113087474	3.791470571	3.329911916	0.001881445	0.024032959	-1.439689028
CFAP410	-0.162700755	4.290689299	-3.328581258	0.001888471	0.024102931	-1.443075062
HCST	0.384450468	5.971427637	3.328346213	0.001889714	0.024102931	-1.443673087
SH2D6	-0.270345598	3.869973812	-3.327538834	0.001893992	0.024139664	-1.445727131
RRM2	0.747788943	4.00105058	3.326340461	0.001900358	0.024175149	-1.4487754
CHP2	0.237434534	3.486852387	3.326233983	0.001900925	0.024175149	-1.449046216
LCP2	0.2591291	4.522455936	3.326207858	0.001901064	0.024175149	-1.449112661
ADCK2	0.274069477	5.442665822	3.325479638	0.001904944	0.024175149	-1.450964681
PTPRK	-0.323457217	6.007923998	-3.325275146	0.001906035	0.024175149	-1.451484709
VIRMA	-0.220054172	5.784782002	-3.325147471	0.001906716	0.024175149	-1.451809381
COL13A1	-0.274265004	4.545803031	-3.325023034	0.001907381	0.024175149	-1.45212581
GPR42	-0.239622898	3.885859503	-3.324694774	0.001909134	0.024175149	-1.452960513
CAMK2N2	-0.199344944	3.410265286	-3.324281081	0.001911346	0.024175149	-1.454012389
SHISA3	-0.454974775	4.309589512	-3.32423607	0.001911587	0.024175149	-1.454126833
ALG14	-0.222490996	5.820307406	-3.323875725	0.001913516	0.024175149	-1.455042999
FKBP14	0.310430422	6.15367698	3.323864864	0.001913574	0.024175149	-1.45507061
FSHB	0.129281335	3.779508506	3.323077053	0.001917798	0.0241879	-1.457073404
CUEDC1	0.249514905	4.802496729	3.323075265	0.001917808	0.0241879	-1.45707795
GDNF	-0.153522322	3.212638926	-3.32281541	0.001919203	0.0241879	-1.457738503
BYSL	-0.262293183	5.712657932	-3.322632503	0.001920186	0.0241879	-1.458203437
IQCA1	-0.125463017	3.164873047	-3.321202924	0.001927883	0.024258557	-1.461836825
AWAT1	-0.156723539	3.101608148	-3.321069177	0.001928604	0.024258557	-1.462176711
CDK5	0.402991078	4.640179027	3.320355723	0.001932458	0.024289338	-1.463989651
INIP	0.153180379	5.380838904	3.319352145	0.001937891	0.024339912	-1.466539456
ARHGDIB	0.2858187	7.733238434	3.318973752	0.001939943	0.024347982	-1.467500738
DAZAP1	-0.281451722	8.191729156	-3.317937257	0.001945576	0.024400938	-1.470133571
ZNF528	-0.457446039	5.279082195	-3.31757759	0.001947534	0.02440777	-1.471047069
MRPL45	-0.292216704	7.573174217	-3.3162271	0.001954903	0.024465675	-1.474476613
FAT2	0.323821978	3.975298064	3.3162116	0.001954987	0.024465675	-1.474515972
C8ORF88	0.365824269	5.57497196	3.314683241	0.001963359	0.024546774	-1.478396281
GLI1	0.302160646	4.531591458	3.314509974	0.00196431	0.024546774	-1.478836121
JOSD2	-0.319538482	4.819774814	-3.314203213	0.001965996	0.024550069	-1.47961481
RDH10	-0.212264482	5.945315161	-3.312312776	0.001976411	0.024662301	-1.484412654
ABCC1	0.311021616	6.28301777	3.311590168	0.001980407	0.024694312	-1.486246207
CST9L	0.107036745	2.796891921	3.310611158	0.001985832	0.024744093	-1.488730004
PTPRC	0.475373136	5.669485431	3.309172122	0.001993832	0.024825864	-1.492380181
C16ORF87	0.336516211	4.51070358	3.308316485	0.001998603	0.024851538	-1.494550128
PLAAT4	0.519899365	6.714555666	3.307832374	0.002001307	0.024851538	-1.495777727
TACO1	0.270586913	5.06272205	3.307781861	0.00200159	0.024851538	-1.495905812
DIPK1C	0.219073605	3.867784437	3.307559387	0.002002834	0.024851538	-1.496469919
PEX11A	-0.338724924	7.809982694	-3.307513837	0.002003089	0.024851538	-1.496585412
TIRAP	-0.180179002	3.952050735	-3.306815951	0.002006997	0.024870383	-1.49835483
MOG	-0.093341861	3.074814119	-3.306728323	0.002007488	0.024870383	-1.498576987
TNFSF15	0.221193092	3.765045938	3.306263322	0.002010096	0.024874211	-1.499755818
GAL3ST1	-0.141664523	3.479241323	-3.306159817	0.002010677	0.024874211	-1.500018204
SULT1A2	0.550536701	7.961719509	3.304659972	0.002019115	0.024956684	-1.503819798
CD3D	0.586668126	5.649883881	3.304461556	0.002020234	0.024956684	-1.504322644
SLC13A4	-0.207975215	3.870044807	-3.303783597	0.002024061	0.024981275	-1.50604067
ZNF404	-0.51518303	4.39231337	-3.303596683	0.002025118	0.024981275	-1.506514298
ANKRD23	0.138136997	3.670064432	3.302846889	0.002029361	0.025015746	-1.508414077
DBH	0.132337105	3.603943106	3.302314847	0.002032377	0.025035052	-1.509761989
ICA1	-0.145158236	4.85227542	-3.30183051	0.002035126	0.025051048	-1.510988937
PLA2G12B	0.156512723	3.282038435	3.301030919	0.002039672	0.025079651	-1.513014284
TMEM177	-0.230323058	3.904343237	-3.300911138	0.002040354	0.025079651	-1.513317665
MBNL3	0.271267311	5.783222801	3.299579363	0.00204795	0.025155116	-1.516690359
SLC12A4	0.170173499	4.65989271	3.298410899	0.002054637	0.025219312	-1.519648853
PADI4	-0.224990444	3.117689437	-3.295611315	0.002070742	0.025381961	-1.52673492
SGO1	0.13933994	3.121161359	3.295596616	0.002070827	0.025381961	-1.526772117
PAXIP1	-0.401505341	6.557626453	-3.294832144	0.002075246	0.025418084	-1.528706499
MAP3K21	0.227267613	3.473334762	3.292363874	0.002089575	0.025561902	-1.534950407
DLC1	-0.28493927	7.345683634	-3.292299776	0.002089948	0.025561902	-1.535112518
ANLN	0.425207592	3.269523156	3.291323114	0.002095645	0.025610863	-1.53758241
MS4A6E	0.911192011	4.216049287	3.290947677	0.002097839	0.025610863	-1.53853175
STRIT1	-0.210793697	3.056357119	-3.290851637	0.0020984	0.025610863	-1.538774589
ANKS4B	-0.173286826	3.235444287	-3.290492505	0.002100501	0.025618402	-1.539682629
BMP2	0.789943333	6.730897913	3.289187861	0.002108151	0.025693554	-1.542980867
NDUFA6	-0.301199469	9.738933361	-3.288910583	0.00210978	0.025695276	-1.543681752
OTOR	-0.216917337	3.348793054	-3.288287714	0.002113444	0.025721763	-1.545256083
TBC1D14	0.372414174	8.216361177	3.286781206	0.002122332	0.025811737	-1.549063175
FRS3	-0.151394012	4.063851634	-3.285569103	0.002129508	0.02588079	-1.552125574
A1CF	-0.151998784	3.264776661	-3.283602952	0.002141198	0.026004562	-1.55709176
MND1	-0.193976771	3.02115267	-3.282986328	0.002144877	0.026030934	-1.558648915
SHTN1	0.680275217	7.911116742	3.280317837	0.002160866	0.026206572	-1.565385764
LRP11	-0.361070065	9.364499466	-3.27906356	0.002168421	0.026279739	-1.568551252
KERA	-0.126039101	2.900645553	-3.277835492	0.002175842	0.026318989	-1.571649944
SSR3	-0.198619639	6.632377111	-3.277772362	0.002176224	0.026318989	-1.571809217
SERPINB1	0.27274724	6.992124753	3.277574557	0.002177422	0.026318989	-1.572308258
HMGN5	0.229821333	5.089204232	3.277441314	0.002178229	0.026318989	-1.572644407
HADHB	-0.177465955	11.61230243	-3.277268022	0.002179279	0.026318989	-1.573081581
SLC44A5	-0.08630888	2.896997423	-3.274071472	0.002198739	0.026535441	-1.581143397
FOLR2	0.469038155	5.790605656	3.273114981	0.002204593	0.02658752	-1.583554851
TMIE	-0.214151938	3.587503839	-3.271630862	0.002213707	0.026670142	-1.587295761
NDUFV3	-0.314063643	7.17152246	-3.271496685	0.002214533	0.026670142	-1.587633922
WIPF1	0.268195711	6.183487703	3.270832947	0.002218622	0.026700766	-1.589306616
ZNF544	-0.19827519	5.332865446	-3.269963987	0.002223986	0.026743951	-1.591496203
TEX13B	0.153817562	3.665188459	3.269643444	0.002225968	0.026743951	-1.592303817
PJA1	0.309457823	9.302382304	3.26930085	0.002228088	0.026743951	-1.593166942
MRPL10	-0.261419739	8.824081846	-3.269249705	0.002228404	0.026743951	-1.593295791
C9ORF153	-0.28089707	3.468714031	-3.268092733	0.002235579	0.026811424	-1.596210247
DNAJC8	-0.207167058	7.047448801	-3.267542754	0.002238997	0.026833785	-1.597595465
CKS1B	-0.290874889	10.00893581	-3.266829538	0.002243438	0.026868354	-1.599391628
OTUB2	0.143359696	3.423856825	3.265370872	0.002252545	0.026950739	-1.60306445
AGBL4	-0.142063939	3.046841476	-3.265027987	0.002254691	0.026950739	-1.603927679
SH3BP5L	-0.302806623	4.912865775	-3.264978872	0.002254998	0.026950739	-1.604051326
KRTAP5-9	-0.235791709	3.805010472	-3.264335212	0.002259032	0.026973988	-1.605671619
EPC2	-0.254294355	5.784916522	-3.264170238	0.002260067	0.026973988	-1.606086881
CTSD	0.598406553	6.794580594	3.263577827	0.002263788	0.026999733	-1.607577965
RBKS	-0.213059152	5.853433543	-3.261797462	0.002275004	0.027109766	-1.612058191
PPP2R3A	-0.278371654	6.962266198	-3.261615558	0.002276153	0.027109766	-1.61251587
C11ORF86	-0.231203153	4.259988619	-3.260990834	0.002280103	0.027138098	-1.614087594
STEAP1B	-0.194911316	3.671545188	-3.260561736	0.00228282	0.027151723	-1.615167051
SSBP1	-0.193868193	6.283323627	-3.258761367	0.002294253	0.027268928	-1.619695269
CYBC1	0.310131389	6.540810385	3.257651134	0.002301331	0.027334239	-1.622486985
SLC25A45	-0.322883975	4.299449411	-3.256370679	0.002309519	0.027412645	-1.62570607
KRTAP4-2	-0.289470815	3.373159549	-3.2549793	0.002318449	0.02749973	-1.629203216
NLN	0.172742502	5.419557199	3.25363952	0.002327078	0.027583138	-1.632569882
PRG3	-0.279707779	3.498459432	-3.253240738	0.002329652	0.027594712	-1.633571813
ZNF543	-0.122116886	2.678863501	-3.251195698	0.002342896	0.02773257	-1.638708838
MRGPRX4	-0.155303073	3.15987302	-3.250383396	0.002348177	0.027776037	-1.640748791
ZNF853	-0.157853486	3.94996259	-3.249431178	0.002354381	0.027830366	-1.643139757
TBX5	-0.277468538	4.275560093	-3.248903931	0.002357823	0.027846263	-1.644463475
PDK1	-0.381027631	5.446823717	-3.248731379	0.002358951	0.027846263	-1.644896663
IP6K3	-0.236471321	3.12874349	-3.24755418	0.002366657	0.027918148	-1.64785164
HPDL	0.191195312	3.037087265	3.246142172	0.002375932	0.0280006	-1.651395237
TMEM158	0.308189866	3.728397386	3.245926126	0.002377354	0.0280006	-1.651937353
CYP2A7	-0.433211393	3.773980273	-3.245750492	0.002378511	0.0280006	-1.65237805
PRR20A	-0.180742752	3.214695383	-3.244741275	0.002385168	0.028059841	-1.654910096
RS1	-0.131514326	3.072035091	-3.240425122	0.002413838	0.0283778	-1.665733977
GYPB	0.145157224	3.6710194	3.239579086	0.002419496	0.028424968	-1.667854684
ARMCX4	-0.204228821	4.376986629	-3.239018712	0.002423251	0.028449725	-1.669259168
HIGD2A	-0.372038023	7.104489593	-3.238412521	0.002427319	0.028478123	-1.670778329
DDHD2	-0.201940545	10.46348534	-3.237547218	0.002433137	0.02851742	-1.672946566
ALDH2	-0.232270365	13.027841	-3.237423302	0.002433971	0.02851742	-1.673257043
TCF19	0.314441207	4.270700402	3.237005471	0.002436786	0.028531045	-1.674303887
DNTT	-0.126526078	3.201990823	-3.236487346	0.002440281	0.02854392	-1.675601902
CRB3	-0.201977646	4.825542118	-3.236352495	0.002441191	0.02854392	-1.675939715
RPL24	-0.226808524	12.8122448	-3.234939484	0.00245075	0.028636299	-1.679478937
TMEM38A	-0.21845356	3.806511366	-3.234264201	0.002455331	0.028670425	-1.681170035
PAIP2B	-0.490372694	4.758838537	-3.233698336	0.002459175	0.028695916	-1.682586967
RHOG	0.519108495	6.626316027	3.233354661	0.002461513	0.028703802	-1.683447464
NDUFS4	-0.279343213	6.14183054	-3.231889986	0.0024715	0.028800816	-1.687114155
TUT1	-0.149612017	8.516098757	-3.231154651	0.002476529	0.028810458	-1.688954649
NPR1	-0.515907389	8.023446904	-3.2309066	0.002478227	0.028810458	-1.689575452
NGF	0.254312829	3.734696526	3.230819639	0.002478823	0.028810458	-1.689793085
SMAD5	-0.282970893	7.126201584	-3.230766111	0.00247919	0.028810458	-1.689927045
MARVELD1	0.238449385	5.699120214	3.230550304	0.002480669	0.028810458	-1.690467114
TJP3	-0.37798447	3.739316527	-3.229593031	0.00248724	0.028848227	-1.692862499
OCLN	-0.252383203	4.201812519	-3.22945976	0.002488156	0.028848227	-1.693195949
FPR2	-0.259480365	3.758369622	-3.229346921	0.002488932	0.028848227	-1.693478274
GLIPR2	0.78405644	7.801216269	3.228521247	0.002494617	0.02889023	-1.695543945
GDA	0.587878387	3.92603017	3.228334875	0.002495902	0.02889023	-1.696010169
TUBA1B	0.437870708	10.45543812	3.227086617	0.002504524	0.028970612	-1.699132395
DACT1	0.413739012	4.597582095	3.225893547	0.002512791	0.029046785	-1.702115938
DNMT3A	0.207761071	4.458858356	3.224782751	0.002520511	0.029116539	-1.704893179
SCAMP4	-0.17905136	3.863353373	-3.22419932	0.002524575	0.029143991	-1.706351668
THEM5	-0.107836963	2.733612602	-3.222701524	0.002535037	0.029232641	-1.710095251
P2RY6	-0.256040498	3.832207598	-3.222208103	0.002538492	0.029232641	-1.71132829
USP43	-0.600447376	4.250011952	-3.222119065	0.002539116	0.029232641	-1.71155078
PCDHB11	-0.124142696	4.094303801	-3.221944577	0.002540339	0.029232641	-1.711986787
ARMH1	-0.122932856	3.459044903	-3.221890633	0.002540718	0.029232641	-1.712121576
OR52A1	0.195100639	3.219194389	3.221561636	0.002543026	0.02923972	-1.71294362
C22ORF39	-0.209508658	7.794061979	-3.220948664	0.002547332	0.029269745	-1.714475088
ZNF444	-0.20122	5.601627328	-3.220611925	0.002549701	0.029277481	-1.715316335
IFT27	-0.135464077	4.470086921	-3.220075284	0.00255348	0.02930139	-1.716656879
ZC3H18	-0.313564337	4.25760666	-3.219636831	0.002556571	0.029317385	-1.717752053
ZIC1	-0.129078908	3.222584565	-3.218225992	0.002566543	0.029412204	-1.721275493
PACC1	0.311980093	4.235495114	3.217979953	0.002568285	0.029412658	-1.72188986
CD99	0.433786417	10.84094492	3.21672527	0.00257719	0.029495078	-1.725022442
GABRG1	-0.135006449	2.992851462	-3.21592886	0.002582857	0.029540363	-1.727010486
PLIN3	0.297177544	7.408444139	3.215172699	0.002588249	0.02958244	-1.728897801
RASSF4	0.218062255	5.612160792	3.214571892	0.002592541	0.029611896	-1.730397185
CDH11	0.148125224	4.708161054	3.213223888	0.002602195	0.029702517	-1.733760704
TMEM270	-0.130782352	3.032165417	-3.212870627	0.002604731	0.029711821	-1.734642024
UVRAG	-0.332866287	8.830259177	-3.212363739	0.002608373	0.029716272	-1.735906517
MAPK8IP3	-0.121220841	4.060466101	-3.212126123	0.002610082	0.029716272	-1.73649924
RHAG	0.10979388	3.262881629	3.212098205	0.002610283	0.029716272	-1.736568877
GPR55	0.149632529	3.183336005	3.21048698	0.002621901	0.029810987	-1.740587329
CCDC39	-0.171066194	2.972209377	-3.210465621	0.002622055	0.029810987	-1.740640591
XKR7	0.250314803	3.56725597	3.209972571	0.00262562	0.029831881	-1.74187004
SERBP1	-0.166372345	9.096502158	-3.20847181	0.0026365	0.029921387	-1.745611617
PDLIM1	0.327916891	10.19110508	3.208348107	0.002637399	0.029921387	-1.745919978
PWP1	0.186425403	8.813496785	3.208169692	0.002638696	0.029921387	-1.746364711
SCPEP1	0.31956304	6.453662512	3.20551663	0.002658049	0.030091108	-1.752976314
TMEM213	-0.145690365	3.12006106	-3.205506141	0.002658126	0.030091108	-1.753002445
SMIM22	-0.149981964	3.419388469	-3.205076851	0.00266127	0.030091108	-1.75407197
HAPLN1	-0.109333742	3.050810017	-3.204808741	0.002663236	0.030091108	-1.754739889
TOE1	-0.266537327	5.906481225	-3.204236319	0.002667437	0.030091108	-1.756165815
CIZ1	-0.197729297	5.082761342	-3.204216986	0.002667579	0.030091108	-1.756213971
EVL	0.307092006	6.410494182	3.203996095	0.002669202	0.030091108	-1.756764176
C11ORF87	-0.111636964	2.795026299	-3.203885675	0.002670014	0.030091108	-1.757039208
TNFSF13B	0.693181074	7.277697389	3.203879544	0.002670059	0.030091108	-1.757054479
SCN4A	-0.596597846	5.514785795	-3.203739737	0.002671087	0.030091108	-1.757402699
MED22	0.343339247	4.714754329	3.202461859	0.0026805	0.03017747	-1.760585133
TMC7	0.261318565	3.212815177	3.201330992	0.002688857	0.030251831	-1.763400844
GPA33	0.411154084	3.647117056	3.200022937	0.002698554	0.030341164	-1.76665702
SLC15A3	0.470068681	6.037003706	3.199632394	0.002701456	0.030351283	-1.767629062
RSPH9	0.317128081	3.298118265	3.19942887	0.002702969	0.030351283	-1.768135596
TBL1X	-0.197061471	4.746059649	-3.198881586	0.002707042	0.030368633	-1.769497595
LYZ	1.33920038	7.856170204	3.198393269	0.002710682	0.030368633	-1.770712733
MAN2B1	0.369140616	7.369915974	3.198319944	0.002711228	0.030368633	-1.770895187
TMEM59L	0.244276164	4.178383307	3.19827712	0.002711548	0.030368633	-1.771001744
KCNK10	-0.104016102	3.112206731	-3.196431461	0.002725349	0.030502164	-1.775593464
BIK	0.127492352	3.145077982	3.196210914	0.002727003	0.030502164	-1.776142049
MPLKIP	-0.194928009	8.286535073	-3.195783799	0.002730208	0.030505392	-1.777204389
CSH1	0.151131756	3.158604104	3.19570175	0.002730824	0.030505392	-1.777408457
OTUD7A	0.124377659	3.088534017	3.194950459	0.002736472	0.030548722	-1.779276875
MCHR2	0.214402242	3.765405576	3.193522207	0.002747239	0.030632784	-1.782828165
HMGN3	-0.35321478	11.54510524	-3.193279536	0.002749073	0.030632784	-1.783431466
NPAS2	-0.201087831	3.610762526	-3.193246395	0.002749323	0.030632784	-1.783513856
MRM1	-0.258975151	3.878265779	-3.192995256	0.002751222	0.030634176	-1.784138177
UBE2E3	-0.241189097	9.809849547	-3.19208225	0.002758136	0.030691368	-1.786407635
RPL31	-0.256157565	8.007249387	-3.191673539	0.002761236	0.030701866	-1.787423449
C11ORF71	0.273078459	6.267916546	3.191489279	0.002762635	0.030701866	-1.787881386
OXGR1	0.102275335	2.929424583	3.190968694	0.00276659	0.030726052	-1.789175099
MGAT4B	0.28514785	6.540133102	3.190468824	0.002770393	0.030748516	-1.79041722
RGS22	-0.461760506	6.755221516	-3.189827757	0.002775278	0.030782947	-1.792010038
EXT2	0.236542289	6.546006501	3.189234023	0.002779809	0.030813417	-1.793485085
DIXDC1	0.189684665	5.644257978	3.188492967	0.002785475	0.030856412	-1.795325912
ZNF254	-0.14271428	3.74222717	-3.187246997	0.002795025	0.030923069	-1.79842042
EIF2B1	-0.168965928	9.41408419	-3.187240715	0.002795073	0.030923069	-1.79843602
CSF1R	0.630135917	7.439388487	3.186906328	0.002797641	0.030931669	-1.799266388
EFNB3	0.300426952	3.857443662	3.18596153	0.00280491	0.030992195	-1.801612295
PEX19	-0.282559707	9.117846003	-3.185199182	0.002810788	0.031037287	-1.803504891
PTPRN	0.122842792	3.045382084	3.183811716	0.002821517	0.031135843	-1.806948729
CYP2C19	0.135184131	3.465908372	3.183155159	0.002826607	0.031172096	-1.808578073
MTRR	-0.234185279	7.517694947	-3.182881859	0.002828728	0.031175584	-1.809256252
KDM3B	0.524648919	7.559414459	3.182548351	0.002831319	0.031176333	-1.810083787
GATM	0.186613048	3.962101732	3.182240875	0.00283371	0.031176333	-1.810846682
MED4	-0.398973383	7.142147632	-3.182176304	0.002834212	0.031176333	-1.811006889
RPL6	-0.18153444	13.39915807	-3.181040389	0.002843062	0.031253772	-1.813824874
GFI1	0.134002144	3.308557486	3.180672992	0.00284593	0.031262274	-1.814736192
KRT77	0.164135462	3.129850501	3.180477658	0.002847456	0.031262274	-1.815220687
CHRNA9	0.181602617	2.852207312	3.180101351	0.002850397	0.03127469	-1.81615401
SUN1	-0.23848338	5.743116876	-3.179692477	0.002853597	0.031289918	-1.817168034
LOXHD1	-0.231638789	3.258118991	-3.17846018	0.002863261	0.031358691	-1.820223721
RPS6KA4	-0.1323683	4.071571856	-3.17841839	0.002863589	0.031358691	-1.820327334
AQP9	0.741162298	5.38305656	3.178182241	0.002865445	0.031358691	-1.820912825
CORO6	-0.230518565	4.18927622	-3.177967648	0.002867132	0.031358691	-1.821444849
MCU	0.37588541	6.474921914	3.176266344	0.002880542	0.031464411	-1.825662019
CPN1	-0.267773107	3.377328839	-3.176148204	0.002881476	0.031464411	-1.825954816
NPPA	-0.387454245	4.439707585	-3.175933809	0.00288317	0.031464411	-1.826486151
POLD2	-0.53722433	7.425897373	-3.175804764	0.002884191	0.031464411	-1.826805955
TEX19	0.167661857	3.244029879	3.175587742	0.002885908	0.031464411	-1.827343768
TMEM150A	-0.287783079	4.768473415	-3.175148852	0.002889383	0.031482425	-1.828431338
PAQR8	0.279105073	5.385165272	3.174182081	0.002897052	0.031546083	-1.830826691
POLR3B	-0.317412559	4.825404443	-3.173578461	0.00290185	0.031578418	-1.832322057
SH3TC1	0.230737898	4.260897772	3.173168353	0.002905114	0.031582091	-1.833337936
CWC22	-0.380665918	7.965693433	-3.173076593	0.002905845	0.031582091	-1.833565224
DCAF4L1	-0.151258828	2.971596111	-3.172754917	0.002908408	0.031583437	-1.834361983
TEDC2	0.257216878	3.84691617	3.172602147	0.002909626	0.031583437	-1.834740361
SSTR4	-0.22106444	3.239469908	-3.172025058	0.002914232	0.031613563	-1.836169594
MRPL30	-0.195042985	6.461081337	-3.17172362	0.002916641	0.031619829	-1.836916083
IL6R	0.342259232	5.530932485	3.169974314	0.002930656	0.031741454	-1.841247301
TIGD4	-0.108706944	2.94632697	-3.169864736	0.002931536	0.031741454	-1.841518566
MYMX	0.670626009	8.088936837	3.169377209	0.002935454	0.031763966	-1.842725393
NEUROD6	-0.193966075	3.87400105	-3.168902179	0.002939277	0.031769723	-1.843901183
NMT2	0.475876679	7.855792193	3.168853921	0.002939665	0.031769723	-1.844020626
USP32	0.184476212	6.269122281	3.166381063	0.002959643	0.03196563	-1.850139721
CD163	0.823940798	7.726703744	3.166077581	0.002962104	0.031972212	-1.850890497
CNNM4	0.147217171	3.796366353	3.164048554	0.002978606	0.032130243	-1.855908987
MAP2K3	0.316953624	6.453713171	3.163637504	0.002981959	0.032146339	-1.856925428
NAT8L	-0.379299086	7.414715784	-3.163087074	0.002986455	0.032174726	-1.85828641
ASGR2	-0.185743407	4.093788605	-3.162823433	0.002988611	0.032177879	-1.858938234
PLS1	0.289571559	3.337104274	3.162591954	0.002990505	0.03217821	-1.859510514
DET1	-0.216375288	5.619737253	-3.162271411	0.00299313	0.032186399	-1.860302948
IGFN1	-0.191483717	3.652973386	-3.161720373	0.002997647	0.032214915	-1.86166509
ASRGL1	0.361536867	6.293776203	3.161081591	0.003002892	0.032251208	-1.86324396
TSGA10IP	0.214743857	4.006249731	3.160114127	0.003010851	0.032316598	-1.865634875
ARHGEF5	-0.229938018	5.337213268	-3.159204543	0.003018353	0.032376993	-1.867882364
CCDC87	0.250718071	3.582880106	3.158685947	0.003022638	0.032395913	-1.869163594
PFKFB2	0.149640442	4.167488506	3.158537147	0.003023869	0.032395913	-1.869531193
MASP2	-0.115019957	4.728967878	-3.157808704	0.0030299	0.0324404	-1.871330611
RPS28	-0.193596633	7.840911328	-3.155891313	0.003045828	0.032590742	-1.87606584
RHOF	0.133971747	3.941572186	3.155479295	0.003049262	0.032607274	-1.87708315
EIF1B	-0.300789751	6.569445363	-3.155137468	0.003052113	0.032617566	-1.877927094
BACE1	0.202125247	5.888516638	3.154124575	0.003060576	0.032687783	-1.880427532
KHDC1L	-0.14173508	2.807926143	-3.153488285	0.003065904	0.032714199	-1.881998048
APOB	-0.711441632	4.98989159	-3.153376829	0.003066838	0.032714199	-1.882273128
PLPP2	-0.224314343	3.217731738	-3.15290884	0.003070763	0.032735851	-1.883428095
GRIK2	-0.0827361	2.951458609	-3.152651877	0.00307292	0.03273864	-1.88406222
KLHL10	-0.158798447	3.133961654	-3.151675546	0.00308113	0.03280587	-1.886471306
ACY1	-0.22711292	3.268186235	-3.150943257	0.003087302	0.032843334	-1.888277936
RO60	-0.171363156	7.241555092	-3.150806851	0.003088453	0.032843334	-1.888614436
MEX3A	-0.155067591	4.223578013	-3.150232782	0.0030933	0.032874644	-1.890030514
POLQ	0.209470698	3.558744109	3.149386295	0.003100462	0.03291865	-1.892118302
SPCS2	-0.216869493	8.613190411	-3.148829834	0.003105178	0.03291865	-1.893490589
CLEC4C	-0.111412519	2.923332526	-3.148699456	0.003106284	0.03291865	-1.893812091
ASNSD1	-0.247815211	9.715796834	-3.14867857	0.003106461	0.03291865	-1.893863596
LDHD	-0.709612858	4.169056724	-3.148347092	0.003109275	0.03291865	-1.894680962
ITGB1BP1	-0.309441501	6.913597002	-3.148335764	0.003109371	0.03291865	-1.894708892
CGRRF1	-0.325495699	7.12908522	-3.148169478	0.003110784	0.03291865	-1.895118905
FUCA2	0.342136231	8.688679153	3.147897528	0.003113095	0.032922936	-1.895789426
OGDHL	0.120154759	3.477076396	3.147285411	0.003118304	0.032957835	-1.897298542
ARHGAP25	0.378734808	5.124015878	3.146445831	0.003125461	0.033013278	-1.899368165
FAHD2A	-0.191570906	6.118118629	-3.145081812	0.003137122	0.033116196	-1.902729882
F2RL1	0.253588593	3.614790819	3.144158257	0.003145041	0.03317951	-1.905005564
RPL34	-0.1838747	12.87232549	-3.140243331	0.00317882	0.0334889	-1.91464778
E2F2	-0.284247486	3.824194022	-3.140029147	0.003180677	0.0334889	-1.915175098
OSCAR	0.201654106	3.241828104	3.139837553	0.00318234	0.0334889	-1.915646783
MUCL1	0.319609497	3.587932306	3.139639911	0.003184056	0.0334889	-1.916133341
MFHAS1	0.44487816	6.14165236	3.139639104	0.003184063	0.0334889	-1.916135327
DND1	0.289195574	5.615066676	3.138772084	0.003191602	0.033515821	-1.918269552
BCL2A1	0.83382029	5.23008449	3.13865575	0.003192615	0.033515821	-1.918555891
UROS	0.280417056	4.832499547	3.138512772	0.00319386	0.033515821	-1.918907798
ACSM1	0.085274021	3.250037648	3.138221491	0.003196398	0.033515821	-1.919624693
WNK1	-0.162643287	6.193105587	-3.138060363	0.003197803	0.033515821	-1.920021242
AK6	-0.340839464	9.56315268	-3.137876979	0.003199403	0.033515821	-1.92047255
CARD18	0.190766878	3.042299027	3.137359647	0.003203919	0.033515821	-1.92174562
LCK	0.360121045	4.160456482	3.137291258	0.003204517	0.033515821	-1.921913904
AK9	-0.17724039	3.659699754	-3.137175764	0.003205526	0.033515821	-1.922198095
SPX	-1.073188267	6.053591774	-3.136899519	0.003207942	0.033515821	-1.922877814
TRPC3	-0.271742172	3.094925019	-3.136440414	0.00321196	0.033515821	-1.924007397
HMGA2	-0.108649122	2.96051682	-3.136084254	0.00321508	0.033515821	-1.924883626
ANXA7	0.223009496	10.44940232	3.13593861	0.003216357	0.033515821	-1.925241926
ESRP2	-0.217678588	3.584425466	-3.135848981	0.003217143	0.033515821	-1.925462416
RPN2	0.261415891	10.36444191	3.135710276	0.00321836	0.033515821	-1.92580363
GOLGA8N	-0.403312982	10.9890737	-3.135644842	0.003218934	0.033515821	-1.925964595
GPR162	-0.228072183	3.898811676	-3.135567284	0.003219615	0.033515821	-1.926155379
PRM3	-0.158387535	3.226294338	-3.135059498	0.003224075	0.033542028	-1.92740442
ANAPC11	-0.187812218	6.930930028	-3.13483385	0.003226058	0.03354246	-1.927959427
MAGEA8	-0.167616482	2.924569089	-3.134346964	0.003230342	0.033566795	-1.929156895
OR1D2	0.332300866	3.578639556	3.133214994	0.003240324	0.033650263	-1.931940494
NFX1	-0.191433656	5.737239131	-3.132908031	0.003243035	0.033658184	-1.932695235
TEKT1	0.123646047	3.331197291	3.131336567	0.003256951	0.033775622	-1.936558381
RGR	-0.141412273	3.445016499	-3.131188826	0.003258262	0.033775622	-1.936921516
NISCH	-0.23846322	7.033942993	-3.130952839	0.003260358	0.033777069	-1.937501533
C7ORF50	-0.178864182	4.791484424	-3.130263832	0.003266483	0.033820238	-1.939194845
C5AR1	0.732817062	6.471416017	3.128802784	0.003279507	0.033934745	-1.942784811
ZNF214	-0.15102099	3.085594933	-3.128361722	0.003283449	0.033945889	-1.943868359
DDX60L	0.353351842	5.520670282	3.12823415	0.00328459	0.033945889	-1.944181745
TMEM179	-0.224522587	3.482653885	-3.128022746	0.003286481	0.033945889	-1.944701053
CRYBG2	-0.155887776	3.885647118	-3.127402693	0.003292034	0.033982925	-1.946224076
COL6A3	0.28882874	12.29926881	3.127055474	0.003295148	0.033994747	-1.947076864
PAGE2B	-0.170451297	2.760585101	-3.126789517	0.003297535	0.033999062	-1.947730033
KLHL23	-0.184652885	4.824135942	-3.126351876	0.003301466	0.034019284	-1.948804769
PRF1	0.394500832	5.089362787	3.123783693	0.003324625	0.034231923	-1.955109807
HOXD4	-0.224005685	5.384834233	-3.123624388	0.003326066	0.034231923	-1.955500809
TUBA8	-0.212942025	3.577449301	-3.12302555	0.003331491	0.034267329	-1.956970509
NKX6-2	0.113632907	3.1722692	3.122026628	0.003340558	0.034340137	-1.959421746
MRPL39	-0.341035951	6.380647806	-3.121579026	0.003344628	0.034361525	-1.960519959
IGSF3	-0.166503842	3.775979991	-3.12121397	0.003347951	0.034375217	-1.961415573
TMEM19	0.183297337	5.379809495	3.120835334	0.003351401	0.034390194	-1.962344437
CD47	0.218294395	6.774353416	3.120109702	0.003358022	0.034437675	-1.964124365
RAB40C	-0.167452332	4.657798521	-3.119416888	0.003364356	0.034471368	-1.965823563
TRPM4	-0.200182882	4.332224524	-3.119313707	0.0033653	0.034471368	-1.966076607
SLA	0.583232719	6.492530051	3.119011665	0.003368065	0.034479243	-1.966817312
C1ORF162	0.710585192	6.977479203	3.11649272	0.003391211	0.034682859	-1.972992939
IRGC	-0.149686778	3.054148158	-3.116410214	0.003391972	0.034682859	-1.973195168
BMI1	-0.305795955	10.21455314	-3.114667011	0.003408081	0.034826955	-1.977467139
BAHCC1	-0.174443862	3.704287068	-3.114303546	0.003411449	0.034840755	-1.978357687
ACTA2	-0.301965934	5.858643358	-3.111246343	0.003439902	0.035098344	-1.985845884
MAGEA11	-0.120579674	2.869974006	-3.111120653	0.003441076	0.035098344	-1.986153652
PRAG1	-0.340217246	8.524935139	-3.110939745	0.003442768	0.035098344	-1.986596614
ATP6V1B2	0.353424219	9.013136197	3.11054509	0.00344646	0.035103934	-1.987562893
TMIGD2	-0.263563398	5.033008763	-3.109864103	0.00345284	0.035103934	-1.989230063
MS4A3	-0.143477608	2.883621846	-3.109576198	0.00345554	0.035103934	-1.989934838
SMIM32	-0.237722621	3.494951909	-3.109544511	0.003455837	0.035103934	-1.990012405
PLEKHO2	0.579087911	7.554705767	3.10946167	0.003456615	0.035103934	-1.990215185
ACADM	-0.424062578	10.40405895	-3.109208913	0.003458988	0.035103934	-1.990833875
SMAD2	-0.144193645	7.466021952	-3.109113527	0.003459884	0.035103934	-1.991067349
SLC9A1	0.171164381	4.166740299	3.108969289	0.00346124	0.035103934	-1.991420391
B9D2	-0.255745323	4.022221903	-3.108789816	0.003462927	0.035103934	-1.991859659
KCNK6	-0.244028754	4.216132321	-3.108713701	0.003463642	0.035103934	-1.99204595
PTH	-0.09996569	2.746910458	-3.107280905	0.003477142	0.03519588	-1.995552202
KIR3DL2	-0.183682559	3.198609237	-3.107176108	0.003478131	0.03519588	-1.995808618
TMEM217	0.130037397	3.020387539	3.107081409	0.003479025	0.03519588	-1.996040322
DGKE	-0.184189955	3.836169175	-3.106871786	0.003481005	0.03519588	-1.996553198
BMERB1	-0.270571511	5.788023795	-3.106670858	0.003482904	0.03519588	-1.997044783
FCGR2A	0.488344888	4.761902423	3.105874148	0.003490444	0.035251442	-1.998993802
RNF112	0.201916301	3.608989963	3.105440946	0.00349455	0.035272284	-2.000053435
ZNF333	-0.155932957	3.993437326	-3.103861949	0.003509555	0.035371314	-2.003914999
GVQW3	-0.131174865	3.125105122	-3.103857033	0.003509602	0.035371314	-2.003927019
FNBP1	0.299321064	6.599126748	3.103762109	0.003510506	0.035371314	-2.004159127
TMEM44	-0.24848493	4.519109006	-3.103167368	0.003516175	0.035375475	-2.005613284
FAM217A	-0.117879899	3.09786195	-3.103044644	0.003517345	0.035375475	-2.005913326
GLS	0.210226344	5.632188548	3.102859959	0.003519108	0.035375475	-2.006364841
PLPPR4	0.461393611	4.759433155	3.102590761	0.003521679	0.035375475	-2.007022946
PPP1R7	-0.162080706	7.920147998	-3.102458865	0.003522939	0.035375475	-2.007345375
TBPL1	-0.370787729	7.479519254	-3.102430627	0.003523209	0.035375475	-2.007414406
PIRT	0.227424783	3.503617519	3.102166555	0.003525733	0.035380254	-2.008059924
LIMS2	-0.422733468	6.078719913	-3.101686899	0.003530323	0.035405741	-2.009232352
CCL13	0.511686503	4.698063954	3.100604167	0.003540705	0.035489251	-2.011878487
FAM71C	-0.195751396	2.997857973	-3.100290699	0.003543716	0.035498828	-2.012644482
POLR2D	-0.223620508	5.553737216	-3.099837184	0.003548077	0.035515099	-2.013752618
FGF5	-0.132764895	3.202243459	-3.099574607	0.003550604	0.035515099	-2.014394164
RPRML	-0.308049343	3.280007275	-3.099426934	0.003552026	0.035515099	-2.014754955
APBA3	-0.109430096	4.722854869	-3.099267001	0.003553566	0.035515099	-2.015145687
MCM6	-0.178160221	5.562979722	-3.098654147	0.003559476	0.035552687	-2.01664284
ERI2	-0.243802018	4.872081924	-3.098450166	0.003561445	0.035552687	-2.01714111
PSKH2	0.225918444	3.641937092	3.098041191	0.003565395	0.035571563	-2.018140067
CD209	0.313065219	4.863584676	3.097555306	0.003570094	0.03559788	-2.019326782
XYLB	-0.154782565	3.305809005	-3.096073919	0.003584457	0.035720467	-2.022944205
DAP3	-0.239244779	7.32613993	-3.094389514	0.003600854	0.035863177	-2.027056134
C11ORF1	-0.213663887	5.343467486	-3.093154027	0.003612926	0.03596267	-2.030071327
CNOT11	0.544737314	6.775376894	3.091105178	0.00363303	0.036141345	-2.035069943
NOS1	0.133863347	3.389864948	3.090898696	0.003635062	0.036141345	-2.035573593
RELN	0.701966578	5.247599581	3.090389352	0.003640078	0.0361704	-2.036815893
TSC22D1	-0.212795081	5.681763903	-3.090091565	0.003643015	0.036178759	-2.037542148
LILRB2	0.547831824	5.395337571	3.089827315	0.003645622	0.03617941	-2.038186573
MUC3A	-0.145868995	3.33597761	-3.089660363	0.00364727	0.03617941	-2.038593703
GLUL	-0.678268139	9.735482476	-3.089394552	0.003649896	0.036184671	-2.039241881
CFAP74	0.19340362	3.499545416	3.088723816	0.003656529	0.036228216	-2.040877322
DUSP4	-0.96182775	7.367897249	-3.088526395	0.003658483	0.036228216	-2.041358648
AIF1L	-0.352239084	6.462262729	-3.088057927	0.003663125	0.036253396	-2.042500734
CD14	0.696042758	9.281520459	3.087831745	0.003665369	0.03625482	-2.043052111
C16ORF92	0.227558664	3.624313014	3.087549144	0.003668173	0.036261792	-2.043740988
PPP1R32	0.183054959	3.832530925	3.08670808	0.003676532	0.036311028	-2.045790972
PDHX	-0.345294114	9.607631244	-3.086624972	0.003677359	0.036311028	-2.045993519
PPP2R5D	-0.219890132	5.658338838	-3.085362157	0.003689946	0.036407988	-2.04907079
OPLAH	-0.30029458	4.888032164	-3.085217025	0.003691395	0.036407988	-2.049424404
SEC61B	-0.164840771	6.96054663	-3.084921758	0.003694345	0.036416286	-2.050143792
HPCA	-0.321790682	4.185329446	-3.084088797	0.003702679	0.036427411	-2.052172998
OLFML2B	0.643201704	6.744049283	3.08395674	0.003704001	0.036427411	-2.052494675
SGCZ	0.098291139	2.840794546	3.083911769	0.003704452	0.036427411	-2.052604219
PYCARD	0.486976118	6.676791493	3.08375307	0.003706043	0.036427411	-2.052990781
NPBWR2	0.10430758	2.748632471	3.083581664	0.003707761	0.036427411	-2.053408282
CCDC110	-0.170734231	2.910342343	-3.083544991	0.003708129	0.036427411	-2.053497605
TMLHE	-0.246424731	5.414451492	-3.081998581	0.00372367	0.03655928	-2.057263603
FAM71E1	0.252103122	3.521375545	3.080400368	0.003739795	0.036696742	-2.061154574
LMOD3	-0.153202313	2.988735817	-3.079242974	0.003751514	0.036790831	-2.063971581
GALNT11	0.217431051	9.577106189	3.077608455	0.003768124	0.036932743	-2.0679488
ABCA7	-0.274660794	4.442494392	-3.076340377	0.003781057	0.037038486	-2.0710335
PCBP1	0.345064843	9.787950566	3.075363515	0.003791048	0.037099002	-2.073409276
B3GALT2	-0.128493218	2.827455192	-3.075281936	0.003791884	0.037099002	-2.07360766
AZIN2	0.195905964	4.43107694	3.075106729	0.003793679	0.037099002	-2.074033716
SLC52A2	0.26090025	5.508571075	3.072721091	0.003818201	0.037315464	-2.079833513
PLEKHA1	0.276519122	8.533083928	3.072533499	0.003820136	0.037315464	-2.080289459
KIF3A	0.226279212	5.031221869	3.072214188	0.003823431	0.037326539	-2.081065512
SSC5D	-0.31444795	5.104733849	-3.071981395	0.003825835	0.037328906	-2.081631262
IQGAP1	0.404607274	9.24795081	3.070377816	0.003842433	0.037453377	-2.085527695
COL28A1	-0.235552189	3.139848902	-3.07021987	0.003844071	0.037453377	-2.085911411
ZDHHC4	0.301677707	5.201731067	3.070120969	0.003845098	0.037453377	-2.086151677
KIR3DL3	0.35058539	3.60517399	3.068488141	0.00386208	0.037597583	-2.090117727
TMEM123	0.423936757	9.863443436	3.067658725	0.003870733	0.037649771	-2.092131847
LHX4	-0.124410151	3.111151849	-3.066853823	0.003879148	0.037649771	-2.094086127
SLC52A3	-0.152972682	4.079374592	-3.066754727	0.003880185	0.037649771	-2.094326708
SCN1B	0.240016512	4.788331623	3.066744758	0.003880289	0.037649771	-2.09435091
NOL6	-0.114904358	4.329516718	-3.066464424	0.003883225	0.037649771	-2.095031465
C15ORF48	0.520120497	3.839942567	3.066426419	0.003883623	0.037649771	-2.095123726
NEK9	-0.148732794	5.881290286	-3.066383009	0.003884078	0.037649771	-2.095229107
ZNF596	-0.306632309	3.798138448	-3.066105865	0.003886983	0.037649771	-2.095901872
KYNU	0.363870429	4.011392227	3.066098397	0.003887061	0.037649771	-2.09592
RNF217	-0.237815619	5.125672287	-3.065623555	0.003892043	0.03765681	-2.097072589
GDF2	-0.357148798	4.310581818	-3.065447012	0.003893897	0.03765681	-2.097501086
SDK1	-0.42436766	4.178850733	-3.065405846	0.003894329	0.03765681	-2.097601
ZNF410	0.240082222	7.89079342	3.06437606	0.00390516	0.03774041	-2.100100134
TDRKH	-0.257942593	3.47452742	-3.06401877	0.003908924	0.037752682	-2.100967103
TMEM176A	0.465138937	6.6545018	3.063716453	0.003912112	0.037752682	-2.101700633
C12ORF29	-0.304789366	6.397024288	-3.063633463	0.003912988	0.037752682	-2.101901991
SLC17A8	-0.132971211	2.781970534	-3.062324479	0.003926822	0.037865004	-2.105077505
FAM98A	0.32086109	6.279124092	3.061752091	0.003932886	0.037887004	-2.106465825
OSBPL5	-0.305072765	5.774015972	-3.061559688	0.003934927	0.037887004	-2.106932462
NXNL2	-0.208221327	3.029806776	-3.061488171	0.003935685	0.037887004	-2.107105907
PDZD3	0.19729239	3.868535112	3.060910937	0.003941814	0.037894706	-2.10850575
MYBPC1	-0.147784889	2.98255532	-3.060816857	0.003942813	0.037894706	-2.10873389
C3	0.453902524	11.74537665	3.060792883	0.003943068	0.037894706	-2.108792024
EGF	-0.109108329	2.887527074	-3.060026697	0.003951219	0.037951919	-2.110649805
SGMS2	0.269460863	4.905130606	3.058941551	0.00396279	0.038041902	-2.113280494
CPNE9	0.245714734	3.648963256	3.058022067	0.003972619	0.038115076	-2.115509134
SLC5A9	-0.139081117	3.341706397	-3.056204644	0.003992116	0.038280866	-2.119913005
SPTA1	-0.3260078	3.212320604	-3.055926047	0.003995112	0.038288341	-2.120587946
CTCFL	-0.127121948	2.989524589	-3.055418311	0.004000579	0.038319468	-2.121817913
EXD1	-0.174937765	2.750411306	-3.055065996	0.004004377	0.03833458	-2.122671306
CD46	0.383408539	8.942000325	3.054032775	0.004015533	0.038420083	-2.12517368
RIIAD1	0.135554117	3.779030885	3.052391902	0.00403331	0.038568808	-2.129146688
CKM	0.174517558	3.269493981	3.052094352	0.004036542	0.038578349	-2.129867
OSBPL3	0.322986207	4.470218139	3.051862875	0.004039058	0.038581042	-2.130427334
ZNF416	0.255843952	4.184753745	3.050792907	0.004050705	0.038662892	-2.133017057
SLC22A15	0.593094981	4.496865918	3.050664624	0.004052104	0.038662892	-2.133327513
STON2	0.201176625	3.7790411	3.048836102	0.004072089	0.038824456	-2.137751839
HAS3	-0.228554564	3.662074643	-3.048704322	0.004073533	0.038824456	-2.138070635
LRRC14	-0.203486906	4.569239953	-3.048397872	0.004076893	0.038835043	-2.138811951
ATOX1	0.264921753	8.433847501	3.047913708	0.004082206	0.038864218	-2.139983073
WTIP	0.238320209	5.907559086	3.047466449	0.00408712	0.038889563	-2.141064828
PTPRU	-0.276155366	5.327132499	-3.047177058	0.004090302	0.038890031	-2.141764705
ST3GAL5	0.249041789	4.993574053	3.047017127	0.004092062	0.038890031	-2.142151474
LINC00672	0.275540062	3.259639855	3.04684792	0.004093925	0.038890031	-2.142560662
PDE1B	0.167521022	4.145334237	3.046568665	0.004097	0.038897853	-2.143235946
NRIP1	-0.403300693	10.21386906	-3.045472812	0.004109091	0.038986732	-2.145885533
MRPS18B	-0.280512011	8.070707706	-3.045311259	0.004110877	0.038986732	-2.146276092
CCR1	0.746374938	6.178944651	3.044817482	0.004116338	0.039017099	-2.147469734
ABCB7	-0.489740913	7.903211173	-3.044115825	0.00412411	0.039024958	-2.149165696
LBX1	-0.145201855	3.005262799	-3.043619375	0.004129618	0.039024958	-2.150365515
CTSG	0.706295211	6.763555335	3.043616066	0.004129654	0.039024958	-2.150373513
ZFHX2	-0.175700436	4.160334238	-3.043528779	0.004130623	0.039024958	-2.150584454
ISCA1	-0.195412691	8.867483089	-3.043295284	0.004133217	0.039024958	-2.151148713
GPD2	-0.322251013	5.095984157	-3.043243872	0.004133788	0.039024958	-2.15127295
SLC25A10	-0.330185359	5.298457276	-3.043225713	0.00413399	0.039024958	-2.15131683
ASB15	-0.130473464	3.186059317	-3.043112797	0.004135245	0.039024958	-2.151589689
RORB	-0.554277248	3.333635231	-3.042866303	0.004137985	0.039029494	-2.15218531
HOXA9	-0.503827522	7.728100971	-3.042368659	0.004143523	0.039060397	-2.153387714
GALNT7	0.464339262	5.061482001	3.04057955	0.004163492	0.039227225	-2.157709567
SRPK1	0.228208408	5.812520144	3.040008305	0.004169887	0.039266053	-2.159089168
ARHGAP9	0.419271999	5.256019582	3.039410097	0.004176593	0.039307773	-2.160533718
CDC34	-0.225663897	5.410724309	-3.037872082	0.004193883	0.039436666	-2.164246918
TMEM171	-0.100840077	2.945605849	-3.037624304	0.004196674	0.039436666	-2.164845016
CYLD	0.169243794	5.737508601	3.037583059	0.004197139	0.039436666	-2.164944573
ATP2B1	0.508337532	6.766974112	3.035087904	0.004225352	0.039680168	-2.170965805
SPOCK2	0.332524506	4.768877293	3.03485303	0.004228017	0.039683615	-2.171532443
SRD5A2	0.168654132	3.303618946	3.033885882	0.004239007	0.039765155	-2.173865416
CCDC27	-0.296520205	3.759968857	-3.033582135	0.004242464	0.03977598	-2.174598029
FBXO38	-0.27057113	6.870342867	-3.032973269	0.004249402	0.03981941	-2.176066428
CALU	0.354288233	7.33618436	3.032635979	0.00425325	0.039833854	-2.176879789
BRMS1L	-0.254578311	6.237778114	-3.032410539	0.004255824	0.039836355	-2.177423401
NUDT22	-0.149263072	4.206704767	-3.032099529	0.004259377	0.039848015	-2.178173306
COG2	-0.25298115	5.546128176	-3.030364972	0.004279244	0.040009243	-2.182354813
NEUROD2	0.147311588	3.398628379	3.030190788	0.004281244	0.040009243	-2.182774639
ADRA2B	-0.174779932	3.970523838	-3.029972597	0.00428375	0.040011014	-2.183300511
RTN4R	0.215524278	3.531776683	3.0292472	0.004292093	0.040067266	-2.185048661
SNX6	0.224923145	9.921171105	3.028709969	0.004298281	0.040103358	-2.18634318
PLK4	0.142917939	3.239383874	3.028360109	0.004302316	0.040119327	-2.187186134
NRSN1	0.185347968	3.219681504	3.027880181	0.004307856	0.040141684	-2.188342375
CREBBP	-0.202424162	5.413836759	-3.027749831	0.004309362	0.040141684	-2.188656395
PRLHR	0.126360192	2.837975511	3.027110783	0.004316752	0.04018247	-2.190195777
BCAT1	0.473416945	6.153509167	3.026908444	0.004319094	0.04018247	-2.190683142
CTXND1	0.154686098	3.635667178	3.026768024	0.004320721	0.04018247	-2.191021356
SLC35G2	-0.212891439	6.254358975	-3.026349327	0.004325573	0.040205948	-2.192029764
ECRG4	-0.854309918	8.341550825	-3.026078025	0.00432872	0.040213556	-2.192683132
SUSD6	0.269357956	8.329499231	3.025856832	0.004331288	0.040215774	-2.193215801
ARHGEF3	0.330888138	7.578407609	3.025264145	0.004338174	0.040237309	-2.194642967
PKDCC	-0.413015713	8.982725372	-3.025256161	0.004338267	0.040237309	-2.194662191
CLEC4A	0.629839895	5.744040519	3.024276051	0.004349677	0.040310426	-2.197021879
SCN2B	0.113673293	3.330471017	3.02410011	0.004351729	0.040310426	-2.19744542
XAGE2	-0.128112142	3.458200249	-3.023971047	0.004353234	0.040310426	-2.197756104
MAP3K12	-0.265155553	5.444542212	-3.023624992	0.004357273	0.040310426	-2.198589094
TNS2	-0.385076861	7.542096509	-3.023578061	0.004357821	0.040310426	-2.198702059
HSPB11	-0.257379387	6.752193579	-3.022913767	0.004365584	0.040360621	-2.200300906
ARHGEF33	-0.165438623	2.976735709	-3.0225735	0.004369566	0.040375818	-2.201119789
GPATCH8	0.33054055	7.238406	3.021842621	0.00437813	0.040408844	-2.202878528
ARL8A	-0.189821763	4.466581745	-3.021752671	0.004379185	0.040408844	-2.203094958
C2	0.307491925	4.275016814	3.021616788	0.004380779	0.040408844	-2.203421903
ODR4	-0.250101183	6.464941605	-3.021470243	0.004382499	0.040408844	-2.203774493
NKAIN3	-0.292173698	3.303663246	-3.019789969	0.004402266	0.040556704	-2.207816505
CDT1	-0.143286253	3.479020835	-3.019708049	0.004403232	0.040556704	-2.208013532
NAA30	-0.208067225	4.572935137	-3.019080268	0.004410641	0.040595592	-2.209523325
KLHL36	-0.207898454	7.151437444	-3.018835126	0.004413537	0.040595592	-2.210112832
ARF4	0.271410731	10.62609759	3.018753083	0.004414506	0.040595592	-2.210310117
C5	-0.420090984	5.140460334	-3.018333741	0.004419465	0.040619567	-2.211318447
DOT1L	0.169003137	3.86743498	3.017287443	0.004431862	0.040688847	-2.213833951
QRICH2	-0.457137695	3.700808523	-3.017205132	0.004432838	0.040688847	-2.214031822
PBLD	-0.215053813	6.099556458	-3.016940186	0.004435983	0.040688847	-2.214668708
SLC1A7	0.141700817	3.689016109	3.016902807	0.004436427	0.040688847	-2.214758559
ZMYM3	-0.211097698	5.47543454	-3.016043579	0.004446642	0.040760882	-2.216823751
PLA2G2F	-0.178568773	3.054366805	-3.014974635	0.00445938	0.040855964	-2.219392504
TMEM14A	0.349067603	8.975316153	3.01468824	0.004462799	0.040865607	-2.220080637
ATF5	-0.234060891	4.658013363	-3.01445624	0.00446557	0.040869313	-2.220638044
ERP27	0.261150346	3.914974305	3.013557672	0.004476319	0.040945986	-2.222796714
SPINK7	0.140448079	2.843064141	3.012786473	0.004485563	0.041008826	-2.224649086
CCDC88A	0.252799917	4.646519224	3.011821349	0.004497157	0.041093071	-2.226966842
EPB41L3	0.580696797	8.238774283	3.008560597	0.004536538	0.041419966	-2.234794217
CEPT1	-0.289713495	6.117976567	-3.008462431	0.004537729	0.041419966	-2.23502978
ATP2B3	-0.087530709	3.153564801	-3.00804295	0.00454282	0.04144453	-2.236036339
TP53I3	0.526166488	7.068440074	3.007569054	0.004548577	0.041461216	-2.237173366
TINCR	0.090797017	3.280957381	3.007470955	0.00454977	0.041461216	-2.237408723
CDKN2A	-0.201100584	4.120037485	-3.007299876	0.004551851	0.041461216	-2.23781916
ZDHHC22	0.248193618	4.127442869	3.00703565	0.004555066	0.041468633	-2.238453039
TRIM50	-0.114313199	3.278442645	-3.006764408	0.004558369	0.04147351	-2.239103715
DSG2	-0.415974913	7.712428993	-3.006536831	0.004561142	0.04147351	-2.239649615
KBTBD11	0.395145213	5.191805102	3.006400327	0.004562807	0.04147351	-2.239977041
MKLN1	-0.148821329	6.044756828	-3.004812756	0.004582202	0.041627896	-2.243784417
KIAA0895	-0.380850653	3.18419457	-3.004423545	0.004586969	0.041649292	-2.244717652
TRERF1	0.268006803	4.123410075	3.004045891	0.004591599	0.041669422	-2.245623103
SEMA3C	0.434061562	8.687667442	3.003105834	0.004603142	0.041752241	-2.247876651
DMRTC1	0.173068229	2.961231234	3.002881838	0.004605897	0.041755296	-2.248413559
LRRC39	-0.258187822	3.371810666	-3.002536701	0.004610144	0.041771873	-2.249240793
NDUFB5	-0.243256509	11.32808758	-3.001796123	0.00461927	0.041822405	-2.251015628
PTPRB	-0.21754485	6.614828452	-3.001691221	0.004620565	0.041822405	-2.25126701
COL4A4	0.196132749	3.255881675	3.001035304	0.004628664	0.041873768	-2.252838692
BTBD7	-0.216596282	6.033256114	-3.000220185	0.004638747	0.041943019	-2.254791555
ZNF546	-0.246027624	3.586616296	-2.999797222	0.004643988	0.04196843	-2.255804761
ZFAND5	-0.331854469	6.218265172	-2.999049381	0.004653267	0.042030295	-2.257595996
NMNAT3	-0.234175114	5.719066992	-2.998810121	0.00465624	0.042035159	-2.258169017
C4ORF17	-0.480706319	3.567216465	-2.998567296	0.004659258	0.042040433	-2.258750545
CTF1	0.287758777	4.345141525	2.998278616	0.004662849	0.04204499	-2.259441853
CCND2	0.33764179	5.119652222	2.998044366	0.004665765	0.04204499	-2.260002787
CYP2S1	0.262598678	3.582149772	2.997939825	0.004667067	0.04204499	-2.26025311
STC2	0.428842009	5.106563997	2.997484436	0.004672742	0.042064437	-2.26134348
PTMA	0.239276848	10.51429586	2.997375757	0.004674097	0.042064437	-2.261603683
AGR2	0.441577849	3.254986639	2.996895055	0.004680096	0.042075389	-2.262754524
CAPN14	-0.158948525	2.903050764	-2.996778992	0.004681545	0.042075389	-2.263032373
HTATIP2	0.344268594	6.209324719	2.996692744	0.004682623	0.042075389	-2.263238841
HOXB4	-0.234365543	6.580798811	-2.996407872	0.004686183	0.042085483	-2.263920766
RXRA	-0.275569108	7.909375111	-2.994910476	0.004704939	0.042222346	-2.267504573
KIR2DL2	-0.191931732	3.505974487	-2.994801071	0.004706312	0.042222346	-2.267766376
EDARADD	0.191682663	3.179176043	2.994121199	0.004714854	0.042277014	-2.269393156
GAMT	-0.230124259	4.740844182	-2.993788891	0.004719034	0.042292538	-2.270188208
TMEM187	0.62228001	6.151219182	2.993541712	0.004722146	0.042298474	-2.270779555
HADHA	-0.186034554	8.209164459	-2.993339963	0.004724687	0.042299297	-2.271262191
SLC38A4	-0.106189829	2.901691146	-2.992443231	0.004735997	0.042378588	-2.273407174
CD200R1	-0.361301175	4.053297383	-2.991319635	0.004750205	0.04248371	-2.276094255
SLC14A2	0.207506016	3.855438888	2.989624382	0.004771717	0.042621736	-2.280147278
GJA8	-0.23192166	3.999580881	-2.989457512	0.00477384	0.042621736	-2.280546155
GAD1	-0.105922544	3.012734994	-2.989369688	0.004774957	0.042621736	-2.280756078
ABHD4	0.241068033	5.865193287	2.989312513	0.004775685	0.042621736	-2.280892741
RBFOX1	0.150150655	3.744143919	2.989132358	0.004777978	0.042621736	-2.281323346
RAVER2	-0.217521644	3.663834519	-2.988832403	0.004781799	0.042621801	-2.28204026
FCMR	0.273620519	4.598757271	2.988744294	0.004782921	0.042621801	-2.282250837
TIMM21	-0.315371109	8.92646923	-2.988346618	0.004787992	0.042637373	-2.283201228
BAAT	0.190392377	3.671658814	2.988220089	0.004789606	0.042637373	-2.283503596
SLC39A2	0.289222548	3.651911869	2.985900092	0.004819299	0.042879593	-2.289046354
RHOT1	-0.277576833	7.396234723	-2.984174825	0.004841491	0.04305487	-2.293166508
PCDHGA1	0.15594168	3.108105006	2.983780027	0.004846583	0.043077969	-2.294109128
LCN1	0.225584477	3.480543058	2.982915467	0.004857751	0.043155025	-2.296173083
PRKRIP1	-0.204094382	6.517796186	-2.98237042	0.004864805	0.043187771	-2.297474077
GPR35	-0.18128988	3.478622784	-2.982244222	0.004866439	0.043187771	-2.297775282
GCSAM	-0.202526899	3.099232203	-2.981008965	0.004882465	0.043307737	-2.300723146
FAM166A	0.133839442	3.560957648	2.980566129	0.004888222	0.043336545	-2.301779764
CCDC63	-0.164889373	3.632947239	-2.980023061	0.004895291	0.043376947	-2.303075402
ACTL8	0.301285498	4.081856293	2.979623785	0.004900494	0.043400786	-2.304027892
BID	0.218711119	6.56743907	2.978578241	0.004914144	0.04349937	-2.306521711
GTF2A1L	-0.249254007	3.07116892	-2.977830685	0.004923926	0.043563626	-2.308304438
TCL1A	-0.146726594	3.608169449	-2.977101069	0.00493349	0.043625897	-2.310044118
GCGR	0.184116001	3.542257953	2.976630905	0.004939663	0.043658126	-2.311165026
POMGNT1	0.161703699	4.223327835	2.976260713	0.004944528	0.043658693	-2.312047516
TMED3	0.157316576	3.864345648	2.976241318	0.004944783	0.043658693	-2.312093747
NLGN3	0.131780507	3.522078713	2.974974736	0.004961464	0.043783587	-2.315112589
NAT9	-0.277339377	6.495033559	-2.973272089	0.004983971	0.043959741	-2.319169515
RIOX2	-0.131904277	5.65827667	-2.972872064	0.004989272	0.043968297	-2.320122451
C17ORF78	-0.0977622	2.734626861	-2.972814735	0.004990033	0.043968297	-2.320259014
HKDC1	0.103011454	3.289836229	2.972380296	0.004995797	0.043996643	-2.321293831
C1ORF226	0.580729796	4.881357761	2.97203881	0.005000333	0.044014142	-2.322107169
TMEM126A	-0.234250725	9.921801131	-2.970966162	0.005014605	0.044117282	-2.32466159
MSTO1	0.642504577	6.93989876	2.970600199	0.005019483	0.044137713	-2.325532968
ERO1A	0.244729119	6.518839733	2.970339568	0.00502296	0.044145808	-2.326153503
CACNA1H	0.137163446	3.949448605	2.969906068	0.005028747	0.04416293	-2.32718555
LRRC7	-0.072731944	2.789491291	-2.969718324	0.005031256	0.04416293	-2.327632488
PHKA1	-0.167250134	4.643171949	-2.96961931	0.005032579	0.04416293	-2.327868191
C1R	0.43268045	9.641343383	2.968551999	0.005046866	0.044265809	-2.330408617
BTBD8	-0.125142446	2.890233643	-2.967329422	0.005063278	0.044345331	-2.333317912
CGREF1	-0.17570122	4.257814026	-2.96725435	0.005064287	0.044345331	-2.333496533
ACVR1	-0.391942983	8.835249186	-2.967252972	0.005064306	0.044345331	-2.333499811
CDCA3	-0.26463631	3.771335477	-2.967102392	0.005066331	0.044345331	-2.333858081
FUNDC2	-0.171055114	7.889280235	-2.96692103	0.005068771	0.044345331	-2.334289571
BST1	0.577493423	5.728252684	2.965813604	0.005083696	0.044428083	-2.336923981
PTPRZ1	0.715065995	3.510411037	2.965370746	0.005089676	0.044428083	-2.337977305
SLC39A4	-0.327523006	4.652411068	-2.965249885	0.005091309	0.044428083	-2.338264753
CLPTM1	-0.376316206	5.16797338	-2.965214542	0.005091787	0.044428083	-2.33834881
RNF207	-0.171778462	4.221183036	-2.965154683	0.005092596	0.044428083	-2.33849117
ZNF385D	-0.35189051	4.619789163	-2.965075535	0.005093666	0.044428083	-2.338679403
PURA	-0.15311418	6.47217479	-2.964794302	0.005097469	0.044432972	-2.339348214
ARHGAP18	0.306413521	7.626706154	2.964653705	0.005099372	0.044432972	-2.33968256
FAM71F2	-0.190313103	3.552782161	-2.96411025	0.005106732	0.044474666	-2.340974824
FAIM2	0.090243983	3.487170225	2.963766789	0.005111389	0.044488156	-2.341791451
TPRG1L	0.387368726	8.74629607	2.963527101	0.005114641	0.044488156	-2.342361309
B2M	0.207745091	11.03519254	2.96342632	0.005116009	0.044488156	-2.342600908
TMSB10	0.274482074	13.39432441	2.963182288	0.005119323	0.044494569	-2.343181053
USP29	0.139594999	2.892512303	2.962756966	0.005125104	0.044522405	-2.344192112
AACS	-0.894625865	9.044234367	-2.962530265	0.005128187	0.044526795	-2.344730981
EMC7	-0.199814207	6.726828438	-2.962041055	0.005134848	0.04456222	-2.345893746
HIF1A	0.331035444	11.06355871	2.961334435	0.005144482	0.044623408	-2.347573042
NPBWR1	-0.270853648	3.861385728	-2.960686762	0.005153328	0.044647424	-2.349112033
ARHGAP45	0.367800086	5.05584621	2.960543975	0.00515528	0.044647424	-2.349451292
SARDH	-0.127406407	3.443836856	-2.960267979	0.005159055	0.044647424	-2.350107027
HAUS7	-0.195503196	6.156210073	-2.9600594	0.00516191	0.044647424	-2.35060256
VPS45	-0.206204841	6.084528715	-2.960039254	0.005162185	0.044647424	-2.350650421
TBKBP1	0.263183729	4.676498296	2.959997119	0.005162762	0.044647424	-2.35075052
INSM2	0.140806289	3.337850404	2.959386407	0.005171131	0.044684277	-2.352201282
BHLHE23	0.12135532	3.474167832	2.959308526	0.005172199	0.044684277	-2.352386276
[truncated: 15,271 more rows]
